# Supplementary material for: Stable and Local Reservoirs of Mycobacterium ulcerans Inferred from the Nonrandom Distribution of Bacterial Genotypes, Benin
Source: Emerg Infect Dis. 2020 Mar;26(3):491–503. doi: 10.3201/eid2603.190573 (PMC7045821; doi:10.3201/eid2603.190573)
Supplement: Appendix 2 — Additional information (tables) regarding stable and local reservoirs of Mycobacterium ulcerans inferred from the nonrandom distribution of bacterial genotypes, Benin. [file 19-0573-Techapp-s2.xlsx]

## Sheet: Appendix 2 Table 1
Article DOI: https://doi.org/10.3201/eid2603.190573
Appendix 2 Table 1. Baseline Characteristics of the Patients compared to the total treated population at Pobè*
Characteristic	Study group	Total Population	P value
	(n = 157)	(n = 1601)
Age – year
median	10	12	p < 0.001
Interquartile range	6 – 15	7 – 30
Female sex – no. (%)	83 (53%)	825 (52%)	0.8
Hospitalization time – days
median	90	77	0.39
Interquartile range	56 – 115	56 – 114
Endemicity – no (%)
Plateau department			0.36
Pobè	12 (8%)	167 (16%)
Adja-Ouere	34 (22%)	260 (16%)
Oueme department
Adjohoun	41 (26%)	459 (29%)
Bonou	50 (32%)	437 (27%)
Dangbo	17 (11%)	146 (9%)
Lesion size – no. (%)
Inferior to 5 cm	32 (21%)	329 (22%)	0.31
Between 5 and 15 cm	68 (45%)	581 (39%)
Superior to 5 cm	50 (33%)	573 (39%)
Clinical presentation – no. (%)
Ulcer	87 (55%)	1019 (63%)	0.13
Plaque	115 (73%)	928 (58%)
Edema	50 (32%)	439 (27%)
Nodule	4 (3%)	53 (3%)
Osteomyelitis	8 (5%)	71 (4%)
Severe cases – no (%)	83 (53%)	804 (50%)	0.56
*Data sampling is coherent with the overall characteristics of the treated population of the CDTUB of Pobè over the same time period but with a population slightly younger in our sampling.

## Sheet: Appendix 2 Table 2
Article DOI: https://doi.org/10.3201/eid2603.190573
Appendix 2 Table 2. Patient’s clinical details
Strain	Department or country	Age	Sex	Edema	Plaque	Ulcer	Nodule	Bone	Lesion	Hospitalization time	Genotype	Severity	Body	Foci	year
									Size				Localization
													of lesion
1342.13	oueme	6	M	NA	NA	NA	NA	NA	2	NA	8	0	lower	Unifocal	2013
1669.13	oueme	25	F	NA	NA	NA	NA	NA	0	NA	8	0	upper	Unifocal	2013
1679.13	oueme	2,5	F	NA	NA	NA	NA	NA	0	NA	8	0	upper	Unifocal	2013
310.4.12	plateau	12	M	NA	NA	NA	0	NA	2	125	3	0	upper	Unifocal	2012
343.1.13	oueme	10	F	NA	NA	NA	NA	NA	3	NA	8	1	lower	Unifocal	2013
414.4.14	plateau	NA	M	NA	NA	NA	NA	NA	3	NA	6	1	upper	multifocal	2014
722.14	oueme	12	M	NA	NA	NA	NA	NA	2	NA	8	0	upper	Unifocal	2014
723.14	oueme	8	M	NA	NA	NA	NA	NA	1	NA	5	0	lower	Unifocal	2014
819.13	plateau	7	M	NA	NA	NA	NA	NA	0	NA	6	0	upper	Unifocal	2013
1327.13	nigeria	4	M	0	1	1	NA	1	3	NA	6	1	lower	Unifocal	2013
257.4.11	plateau	9	F	0	1	0	0	1	NA	126	8	1	both	multifocal	2011
270.3.11	oueme	4	F	0	0	0	0	0	NA	131	3	1	upper	Unifocal	2011
317.13	nigeria	23	F	0	1	1	NA	1	3	NA	3	1	lower	Unifocal	2013
324.4.12	plateau	5	M	1	1	1	0	0	NA	96	4	1	upper	Unifocal	2012
37.4.06	nigeria	7	M	0	0	1	0		3	130	8	1	upper	Unifocal	2006
39.8.06	plateau	13	M	0	0	1	0	0	3	69	8	1	lower	Unifocal	2006
41.6.06	plateau	8	F	0	0	1	0	0	3	110	8	1	lower	Unifocal	2006
42.11.06	oueme	15	M	0	0	0	0	0	NA	61	7	1	lower	Unifocal	2006
834.14	oueme	6	M	0	0	1	NA	0	3	NA	8	1	lower	Unifocal	2014
958.13	oueme	12	M	1	0	0	NA	0	3	NA	4	1	both	multifocal	2013
1148.13	oueme	25	F	1	1	0	NA	0	2	NA	8	1	lower	Unifocal	2013
1154.13	nigeria	3	M	1	1	1	NA	0	2	NA	3	1	upper	Unifocal	2013
1172.13	oueme	35	F	0	1	1	NA	0	2	NA	Pap	0	upper	Unifocal	2013
1208.13	oueme	11	M	1	1	0	NA	0	3	NA	5	1	upper	Unifocal	2013
1232.13	nigeria	12	M	1	1	0	NA	0	3	NA	1	1	upper	Unifocal	2013
125.13	nigeria	50	F	0	1	0	NA	0	2	NA	3	0	lower	Unifocal	2013
1327.12	oueme	9	M	0	1	1	0	0	3	54	8	1	upper	Unifocal	2012
1341.13	oueme	3	M	0	1	0	NA	0	2	NA	8	0	upper	Unifocal	2013
1343.13	oueme	6	F	0	1	0	NA	0	2	NA	5	0	upper	Unifocal	2013
1357.12	plateau	55	F	1	0	1	0	0	2	74	8	1	lower	Unifocal	2012
1365.13	oueme	7	F	0	1	1	NA	0	2	NA	8	0	upper	Unifocal	2013
140.14	plateau	12	M	0	0	1	NA	0	2	NA	6	0	lower	Unifocal	2014
1400.12	oueme	12	F	0	0	1	0	0	2	17	8	0	upper	Unifocal	2012
1422.12	oueme	10	F	1	1	1	0	0	2	49	8	1	upper	Unifocal	2012
1426.12	oueme	7	M	1	1	1	NA	0	2	NA	7	1	upper	Unifocal	2012
1445.12	plateau	20	M	0	1	0	NA	0	1	NA	2	0	lower	Unifocal	2012
1448.13	oueme	7	M	0	1	1	NA	0	2	NA	7	0	lower	Unifocal	2013
1449.13	oueme	5	M	0	1	1	NA	0	3	NA	8	1	upper	Unifocal	2013
1450A.14	oueme	11	F	0	1	1	NA	0	3	NA	8	1	lower	Unifocal	2014
1456.13	oueme	3	F	0	1	1	NA	0	1	NA	8	0	upper	multifocal	2013
1477.12	plateau	40	F	0	1	1	0	0	2	13	4	0	lower	Unifocal	2012
1534.13	oueme	10	F	1	1	0	NA	0	3	NA	4	1	upper	Unifocal	2013
1537.13	nigeria	16	F	0	1	0	NA	0	0	NA	2	0	upper	Unifocal	2013
1545.13	oueme	8	M	0	1	1	NA	0	1	NA	5	0	upper	Unifocal	2013
1549.14	plateau	7	F	0	1	1	NA	0	1	NA	8	0	lower	Unifocal	2014
1567.14	oueme	15	M	0	1	1	NA	0	2	NA	5	0	upper	Unifocal	2014
1595.13	oueme	8	F	1	1	0	NA	0	3	NA	8	1	lower	Unifocal	2013
1655.13	plateau	18	M	0	0	1	NA	0	2	NA	3	0	upper	Unifocal	2013
1668.13	oueme	8	M	0	1	1	0	0	2	67	1	0	upper	Unifocal	2013
17.13	oueme	13	M	1	1	1	NA	0	3	NA	4	1	upper	Unifocal	2013
1707.14	plateau	4	F	1	1	1	NA	0	2	NA	5	1	upper	Unifocal	2014
1709.13	plateau	12	M	1	1	0	NA	0	3	NA	8	1	lower	Unifocal	2013
1793.13	oueme	10	F	1	1	1	NA	0	3	NA	4	1	lower	Unifocal	2013
215.13	oueme	6	M	0	1	1	NA	0	3	NA	4	1	lower	Unifocal	2013
245.7.11	oueme	7	M	0	1	1	0	0	2	60	2	0	lower	Unifocal	2011
259.1.11	plateau	30	M	0	1	1	0	0	3	232	1	1	lower	Unifocal	2011
260.1.11	oueme	18	F	1	1	0	0	0	3	153	8	1	upper	Unifocal	2011
260.4.11	oueme	32	F	0	1	1	0	0	2	37	8	0	lower	Unifocal	2011
262.14	oueme	12	F	0	1	1	NA	0	2	NA	7	0	upper	Unifocal	2014
262.4.11	oueme	16	M	1	1	0	0	0	1	151	7	1	upper	Unifocal	2011
265.1.11	oueme	45	F	0	1	1	0	0	2	62	4	0	lower	Unifocal	2011
265.3.11	oueme	12	M	1	1	0	0	0	3	188	8	1	lower	Unifocal	2011
266.3.11	oueme	6	F	0	0	0	1	0	1	28	4	0	upper	Unifocal	2011
267.1.11	oueme	6	F	1	1	0	0	0	2	119	8	1	lower	Unifocal	2011
268.2.11	plateau	18	F	0	1	1	0	0	2	89	8	0	upper	Unifocal	2011
269.3.11	oueme	12	F	0	1	1	0	0	2	112	8	0	lower	Unifocal	2011
271.4.11	oueme	12	F	0	1	1	0	0	1	102	8	0	upper	Unifocal	2011
271.6.11	plateau	6	M	0	1	1	0	0	2	115	8	0	lower	Unifocal	2011
272.1.11	nigeria	11	M	0	1	1	0	0	2	110	8	0	upper	Unifocal	2011
275.1.11	oueme	3	F	0	1	1	0	0	3	93	8	1	upper	Unifocal	2011
275.2.11	oueme	4	F	0	1	1	0	0	2	89	4	0	lower	Unifocal	2011
275.6.11	oueme	10	M	0	1	1	0	0	2	126	8	0	upper	Unifocal	2011
276.1.11	plateau	5	F	0	1	1	0	0	3	112	8	1	lower	Unifocal	2011
276.3.11	oueme	30	F	0	0	0	1	0	1	56	3	0	upper	Unifocal	2011
277.1.11	oueme	18	F	0	0	1	0	0	2	81	8	0	lower	Unifocal	2011
282.5.11	oueme	11	M	0	1	1	0	0	2	31	Pap	0	upper	Unifocal	2011
282.7.11	oueme	5	M	0	1	0	0	0	2	40	8	0	upper	Unifocal	2011
283.8.11	oueme	11	M	0	1	1	0	0	2	31	Pap	0	upper	Unifocal	2011
283.9.11	nigeria	15	M	0	1	1	0	0	2	32	1	0	lower	Unifocal	2011
286.6.11	oueme	10	F	1	1	1	0	0	2	10	8	1	upper	Unifocal	2011
287.1.11	plateau	75	M	1	1	1	0	0	2	122	8	1	upper	Unifocal	2011
292.2.12	oueme	8	M	1	1	0	0	0	3	121	7	1	upper	Unifocal	2012
292.5.12	plateau	5	M	0	1	1	0	0	2	2	2	0	lower	Unifocal	2012
295.3.12	oueme	8	M	0	1	1	0	0	2	70	7	0	lower	Unifocal	2012
30.14	oueme	8	F	0	1	0	NA	0	1	NA	8	0	upper	Unifocal	2014
300.1.12	oueme	3	M	0	1	1	0	0	1	58	3	0	upper	Unifocal	2012
300.2.12	plateau	15	F	0	1	1	0	0	2	153	4	0	lower	Unifocal	2012
303.1.12	oueme	5	M	0	1	1	0	0	3	99	5	1	upper	Unifocal	2012
303.5.12	plateau	50	F	1	0	0	NA	0	3	NA	8	1	upper	Unifocal	2012
305.2.12	plateau	8	M	0	1	1	0	0	1	55	8	0	upper	Unifocal	2012
305.8.12	plateau	4	F	1	1	0	0	0	2	81	8	1	lower	Unifocal	2012
307.3.12	plateau	10	M	1	0	0	0	0	3	119	4	1	lower	Unifocal	2012
309.2.12	oueme	4	F	0	0	0	1	0	1	101	8	0	upper	Unifocal	2012
314.7.12	oueme	30	F	0	1	0	0	0	3	98	4	1	upper	Unifocal	2012
319.14	nigeria	25	F	0	0	1	NA	0	2	NA	2	0	lower	Unifocal	2014
32.19.06	plateau	18	M	0	1	1	0	0	2	198	7	0	upper	Unifocal	2006
320.7.12	nigeria	45	F	0	1	1	0	0	2	56	Pap	0	lower	Unifocal	2012
322.10.12	oueme	10	M	0	1	1	0	0	1	77	8	0	upper	Unifocal	2012
322.5.12	plateau	65	M	1	1	1	0	0	3	111	8	1	lower	Unifocal	2012
327.8.12	plateau	3	M	1	1	0	0	0	3	82	5	1	lower	Unifocal	2012
328.3.12	plateau	7	F	0	1	1	NA	0	3	NA	6	1	upper	Unifocal	2012
33.7.06	oueme	16	F	0	0	1	0	0	3	107	8	1	upper	Unifocal	2006
330.1.12	plateau	5	M	1	1	0	0	0	2	57	6	1	upper	Unifocal	2012
331.3.12	oueme	8	M	0	1	1	0	0	2	49	8	0	lower	Unifocal	2012
331.7.12	oueme	18	F	0	1	1	0	0	3	46	8	1	lower	Unifocal	2012
35.2.06	oueme	12	F	1	0	0	0	0	3	137	5	1	upper	Unifocal	2006
36.1.06	oueme	5	M	1	0	0	0	0	2	407	8	1	lower	Unifocal	2006
37.5.06	oueme	14	F	1	0	1	0	0	3	20	8	1	upper	Unifocal	2006
37.6.06	oueme	14	F	1	0	1	0	0	3	20	8	1	upper	Unifocal	2006
380.8.14	plateau	3,5	F	0	1	1	NA	0	1	NA	2	0	lower	Unifocal	2014
39.4.06	nigeria	19	M	1	0	1	0	0	2	94	4	1	upper	Unifocal	2006
40.1.06	plateau	3	M	0	0	1	0	0	1	55	4	0	upper	Unifocal	2006
403.7.14	plateau	6	M	0	0	1	NA	0	2	NA	5	0	upper	Unifocal	2014
404.5.14	oueme	7	M	1	1	1	NA	0	1	NA	8	1	upper	Unifocal	2014
41.10.06	oueme	12	F	1	1	0	0	0	3	121	3	1	lower	Unifocal	2006
41.9.06	oueme	7	M	0	1	0	0	0	2	105	8	0	lower	Unifocal	2006
414.7.14	oueme	10	M	1	1	0	NA	0	3	NA	8	1	upper	Unifocal	2014
415.11.14	plateau	2	M	NA	0	0	NA	0	3	NA	8	1	upper	Unifocal	2014
415.16.14	plateau	14	M	1	1	0	NA	0	3	NA	5	1	upper	multifocal	2014
416.10.14	oueme	9	M	1	1	1	NA	0	3	NA	6	1	lower	Unifocal	2014
418.1.14	oueme	10	M	1	1	0	NA	0	2	NA	8	1	upper	Unifocal	2014
42.5.06	oueme	25	F	0	1	0	0	0	1	151	8	0	upper	Unifocal	2006
420.7.15	plateau	5	M	1	1	0	NA	0	3	NA	8	1	upper	Unifocal	2015
429.2.15	oueme	5	F	1	1	0	NA	0	2	NA	8	1	upper	multifocal	2015
429.3.15	oueme	5	F	0	1	0	NA	0	1	NA	8	0	upper	Unifocal	2015
44.13.07	oueme	35	F	0	1	1	0	0	3	91	7	1	lower	Unifocal	2007
44.2.07	oueme	30	F	1	0	1	0	0	2	115	2	1	upper	Unifocal	2007
44.4.07	oueme	15	M	0	1	1	0	0	1	56	8	0	lower	Unifocal	2007
44.5.07	oueme	15	F	0	1	1	0	0	1	55	8	0	upper	Unifocal	2007
445.14	nigeria	60	F	0	1	1	NA	0	2	NA	1	0	upper	Unifocal	2014
46.12.07	oueme	9	M	0	1	1	0	0	2	79	8	0	lower	Unifocal	2007
46.14.07	oueme	4,5	F	0	1	0	0	0	1	31	5	0	upper	Unifocal	2007
460.13	plateau	26	M	0	1	1	NA	0	2	NA	4	0	upper	multifocal	2013
47.6.07	nigeria	7	M	0	1	1	0	0	2	81	3	0	lower	Unifocal	2007
48.17.07	plateau	14	F	1	0	1	0	0	3	85	8	1	upper	Unifocal	2007
48.3.07	oueme	10	M	0	1	0	0	0	2	74	4	0	upper	Unifocal	2007
48.7.07	oueme	35	F	0	0	1	0	0	2	93	8	0	lower	Unifocal	2007
480.14	oueme	15	F	0	1	1	NA	0	2	NA	Pap	0	lower	Unifocal	2014
484.13	plateau	30	F	1	1	0	NA	0	3	NA	8	1	upper	multifocal	2013
49.5.07	oueme	40	F	0	0	1	0	0	1	82	8	0	lower	Unifocal	2007
50.13	oueme	7	M	0	1	0	0	0	2	96	2	0	lower	Unifocal	2013
509.13	oueme	25	F	NA	1	0	NA	0	1	NA	5	0	both	multifocal	2013
51.14	oueme	9	F	1	1	0	NA	0	1	NA	8	1	upper	Unifocal	2014
52.14.07	oueme	10	F	1	1	0	0	0	2	103	1	1	upper	Unifocal	2007
52.21.07	plateau	7	F	0	1	0	0	0	2	57	4	0	lower	Unifocal	2007
525.14	oueme	14	M	0	1	1	NA	0	3	NA	8	1	upper	Unifocal	2014
53.1.07	oueme	7	F	1	1	1	0	0	3	245	8	1	lower	Unifocal	2007
53.8.07	oueme	7	M	1	0	0	0	0	3	105	8	1	upper	Unifocal	2007
53.9.07	oueme	38	F	0	1	0	0	0	1	91	5	0	upper	Unifocal	2007
54.13	nigeria	30	F	0	1	1	0	0	NA	7	6	0	lower	Unifocal	2013
556.14	oueme	7	F	0	1	1	NA	0	2	NA	7	0	upper	Unifocal	2014
568.14	oueme	13	F	0	1	1	NA	0	2	NA	8	0	upper	Unifocal	2014
56A.14	plateau	13	F	0	1	1	NA	0	1	NA	4	0	lower	Unifocal	2014
58.13	nigeria	19	F	0	1	0	NA	0	2	NA	2	0	lower	Unifocal	2013
594.13	nigeria	8	M	0	1	1	NA	0	2	NA	6	0	lower	Unifocal	2013
60.14	plateau	12	M	0	1	1	NA	0	2	NA	2	0	lower	Unifocal	2014
61.4.07	oueme	8	F	0	1	0	0	0	1	56	7	0	lower	Unifocal	2007
610.13	nigeria	8	M	0	1	1	NA	0	2	NA	6	0	lower	Unifocal	2013
62.14	oueme	50	F	0	1	1	NA	0	2	NA	4	0	lower	Unifocal	2014
661.13	nigeria	12	M	1	1	1	NA	0	2	NA	6	1	lower	Unifocal	2013
68.1.07	oueme	7	M	0	1	0	0	0	1	56	8	0	upper	Unifocal	2007
68.6.07	oueme	11	F	1	1	0	0	0	2	125	8	1	lower	Unifocal	2007
712.13	oueme	20	F	1	1	0	NA	0	2	NA	8	1	upper	Unifocal	2013
718.13	plateau	60	F	0	1	0	NA	0	2	NA	5	0	lower	Unifocal	2013
720.14	oueme	NA	F	1	1	0	NA	0	3	NA	2	1	upper	Unifocal	2014
747.13	nigeria	6	F	1	0	0	NA	0	3	NA	1	1	upper	Unifocal	2013
77.14	oueme	30	F	0	1	1	NA	0	3	NA	7	1	NA	NA	2014
771.13	oueme	9	M	0	1	1	NA	0	2	NA	8	0	lower	Unifocal	2013
79.9.07	oueme	6	F	0	1	0	0	0	1	147	8	0	lower	Unifocal	2007
808.14	plateau	6	F	0	0	1	NA	0	2	NA	5	0	lower	Unifocal	2014
81.9.07	oueme	6	M	0	1	0	0	0	2	98	7	0	upper	Unifocal	2007
83.4.07	oueme	8	F	0	0	1	0	0	2	101	7	0	upper	Unifocal	2007
862.14	plateau	6	M	1	1	1	NA	0	3	NA	3	1	lower	Unifocal	2014
864.14	benin	NA	M	1	1	0	NA	0	3	NA	8	1	upper	Unifocal	2014
87.9.07	oueme	35	F	0	0	0	1	0	1	63	8	0	upper	Unifocal	2007
957.13	nigeria	3	M	0	0	1	NA	0	0	NA	6	0	lower	Unifocal	2013
978.13	oueme	2	F	NA	0	0	NA	0	1	NA	8	0	upper	Unifocal	2013
99.10.08	oueme	3	M	0	1	0	0	0	2	98	8	0	upper	Unifocal	2008
997.14	plateau	6	M	1	1	1	NA	0	3	NA	8	1	upper	Unifocal	2014

## Sheet: Appendix 2 Table 3a
Article DOI: https://doi.org/10.3201/eid2603.190573
Appendix 2 Table 3a. SNP details of our 179 M. ulcerans genome, listing the common 6163 SNPs found both in MuA1 and MuA2 lineages and reported in our manuscript.
#CHROM	POS	LOCUS_TAG	GENE	PRODUCT	EFFECT	REF	ALT	common_MuA2	within_MuA2	common_G1-8	within_G1-8
BX649209	484	MUP001	rep	probable replication protein Rep	missense_variant c.484C>G p.Arg162Gly	C	G	0	0	0	1
BX649209	1580					A	C	1	0	0	0
BX649209	2007	MUP003		hypothetical protein	missense_variant c.314G>A p.Gly105Glu	G	A	1	0	0	0
BX649209	3286	MUP005c	parA	possible chromosome partitioning protein ParA	missense_variant c.616G>A p.Val206Met	C	T	0	0	0	1
BX649209	4266					A	G	1	0	0	0
BX649209	6422	MUP007c		conserved hypothetical protein	missense_variant c.183A>C p.Arg61Ser	T	G	1	0	0	0
BX649209	7481	MUP009		hypothetical protein	synonymous_variant c.294A>G p.Ala98Ala	A	G	1	0	0	0
BX649209	8014	MUP010		hypothetical protein	missense_variant c.385A>C p.Met129Leu	A	C	1	0	0	0
BX649209	8254	MUP010		hypothetical protein	missense_variant c.625A>G p.Met209Val	A	G	1	0	0	0
BX649209	8826	MUP011	pknQ	probable transmembrane serine/threonine-protein kinase PknQ	missense_variant c.397C>T p.Arg133Cys	C	T	1	0	0	0
BX649209	9930	MUP011	pknQ	probable transmembrane serine/threonine-protein kinase PknQ	missense_variant c.1501T>G p.Ser501Ala	T	G	1	0	0	0
BX649209	11327	MUP014c		putative integral membrane protein	missense_variant c.596C>A p.Pro199His	G	T	1	0	0	0
BX649209	11476	MUP014c		putative integral membrane protein	synonymous_variant c.447C>A p.Pro149Pro	G	T	1	0	0	0
BX649209	12366	MUP015c		possible secreted protein	synonymous_variant c.327C>T p.Tyr109Tyr	G	A	1	0	0	0
BX649209	13244	MUP016c		hypothetical protein	synonymous_variant c.237C>T p.Ile79Ile	G	A	1	0	0	0
BX649209	13366	MUP016c		hypothetical protein	missense_variant c.115C>A p.Leu39Met	G	T	1	0	0	0
BX649209	14301	MUP018c		probable forkhead-associated protein	missense_variant c.761C>T p.Ala254Val	G	A	0	1	0	0
BX649209	14405	MUP018c		probable forkhead-associated protein	synonymous_variant c.657G>A p.Val219Val	C	T	1	0	0	0
BX649209	14454	MUP018c		probable forkhead-associated protein	missense_variant c.608T>A p.Ile203Asn	A	T	1	0	0	0
BX649209	14724	MUP018c		probable forkhead-associated protein	missense_variant c.338T>A p.Ile113Asn	A	T	1	0	0	0
BX649209	15101					T	G	1	0	0	0
BX649209	15218					T	C	0	0	0	1
BX649209	15639	MUP019		probable conserved membrane protein	synonymous_variant c.234T>C p.Phe78Phe	T	C	1	0	0	0
BX649209	15994	MUP019		probable conserved membrane protein	missense_variant c.589G>A p.Ala197Thr	G	A	1	0	0	0
BX649209	16301	MUP019		probable conserved membrane protein	missense_variant c.896A>G p.Gln299Arg	A	G	0	0	0	1
BX649209	16651	MUP021		possible transcriptional regulatory protein	missense_variant c.43G>A p.Val15Met	G	A	0	1	0	0
BX649209	17023					T	C	1	0	0	0
BX649209	19514	MUP024c		hypothetical protein	missense_variant c.475T>C p.Phe159Leu	A	G	0	0	0	1
BX649209	20008					T	C	1	0	0	0
BX649209	20019					C	T	1	0	0	0
BX649209	24368	MUP027c		putative transposase	missense_variant c.613A>G p.Thr205Ala	T	C	1	0	0	0
BX649209	24517	MUP027c		putative transposase	missense_variant c.464A>C p.Lys155Thr	T	G	1	0	0	0
BX649209	24527	MUP027c		putative transposase	missense_variant c.454C>T p.Arg152Trp	G	A	1	0	0	0
BX649209	24742	MUP027c		putative transposase	missense_variant c.239C>T p.Ala80Val	G	A	1	0	0	0
BX649209	29910					T	C	1	0	0	0
BX649209	76563	MUP037		putative transposase	missense_variant c.8C>T p.Ala3Val	C	T	1	0	0	0
BX649209	77652	MUP037		putative transposase	missense_variant c.1097C>T p.Pro366Leu	C	T	0	0	1	0
BX649209	78118	MUP038c		possible thioesterase	synonymous_variant c.807C>T p.Thr269Thr	G	A	1	0	0	0
BX649209	78765	MUP038c		possible thioesterase	missense_variant c.160G>A p.Ala54Thr	C	T	1	0	0	0
BX649209	78871	MUP038c		possible thioesterase	synonymous_variant c.54G>A p.Ala18Ala	C	T	1	0	0	0
BX649209	78947					A	T	0	0	0	1
BX649209	140475					C	T	1	0	0	0
BX649209	144300					G	A	1	0	0	0
BX649209	144433	MUP049c		putative transposase	synonymous_variant c.261T>C p.Gly87Gly	A	G	0	0	0	1
BX649209	146623	MUP052		putative transposase	missense_variant c.61C>T p.Arg21Cys	C	T	1	0	0	0
BX649209	146737	MUP052		putative transposase	missense_variant c.175G>A p.Ala59Thr	G	A	1	0	0	0
BX649209	146891	MUP052		putative transposase	missense_variant c.329_331delGGAinsAGG p.ArgMet110LysVal	G	A	1	0	0	0
BX649209	146893	MUP052		putative transposase	missense_variant c.329_331delGGAinsAGG p.ArgMet110LysVal	A	G	1	0	0	0
BX649209	147115	MUP052		putative transposase	missense_variant c.553G>A p.Ala185Thr	G	A	0	0	0	1
BX649209	148296	MUP053c	cyp150	probable cytochrome p450 150 cyp150	synonymous_variant c.564T>C p.Arg188Arg	A	G	1	0	0	0
BX649209	151288					G	A	1	0	0	0
BX649209	153041	MUP058c		possible site-specific recombinase	missense_variant c.311A>G p.Asn104Ser	T	C	1	0	0	0
BX649209	158598	MUP065c		conserved hypothetical protein	missense_variant c.755T>C p.Leu252Pro	A	G	1	0	0	0
BX649209	158713	MUP065c		conserved hypothetical protein	missense_variant c.640A>C p.Thr214Pro	T	G	1	0	0	0
BX649209	160070	MUP066c		conserved hypothetical protein	missense_variant c.261T>A p.Asn87Lys	A	T	1	0	0	0
BX649209	160121	MUP066c		conserved hypothetical protein	synonymous_variant c.210T>C p.Arg70Arg	A	G	1	0	0	0
BX649209	160226	MUP066c		conserved hypothetical protein	synonymous_variant c.105C>T p.Asp35Asp	G	A	1	0	0	0
BX649209	161637	MUP068c		conserved membrane protein	synonymous_variant c.579G>A p.Gln193Gln	C	T	1	0	0	0
BX649209	165012	MUP071c		conserved hypothetical protein	synonymous_variant c.78T>C p.Val26Val	A	G	1	0	0	0
BX649209	165404	MUP072c		conserved hypothetical protein	missense_variant c.954C>G p.Asn318Lys	G	C	1	0	0	0
BX649209	166301	MUP072c		conserved hypothetical protein	synonymous_variant c.57A>G p.Ala19Ala	T	C	1	0	0	0
BX649209	166847	MUP073c		conserved hypothetical protein	missense_variant c.701G>A p.Gly234Asp	C	T	1	0	0	0
BX649209	167486	MUP073c		conserved hypothetical protein	missense_variant c.62T>C p.Leu21Pro	A	G	1	0	0	0
BX649209	168690	MUP076c		possible membrane protein	missense_variant c.469G>A p.Val157Met	C	T	1	0	0	0
BX649209	170872	MUP078c		conserved hypothetical	synonymous_variant c.471T>C p.Phe157Phe	A	G	1	0	0	0
BX649209	171123	MUP078c		conserved hypothetical	missense_variant c.220A>G p.Ile74Val	T	C	1	0	0	0
BX649209	171308	MUP078c		conserved hypothetical	missense_variant c.35T>C p.Val12Ala	A	G	1	0	0	0
BX649209	171567	MUP079c		conserved hypothetical protein	missense_variant c.94A>G p.Asn32Asp	T	C	1	0	0	0
BX649209	172221	MUP081c		conserved hypothetical protein	synonymous_variant c.1326G>A p.Pro442Pro	C	T	1	0	0	0
BX649209	172835	MUP081c		conserved hypothetical protein	missense_variant c.712A>G p.Thr238Ala	T	C	1	0	0	0
BX649209	172921	MUP081c		conserved hypothetical protein	missense_variant c.626A>G p.Asp209Gly	T	C	0	0	0	1
BX649209	173933					T	C	1	0	0	0
CP000325	792	MUL_0001	dnaA	chromosomal replication initiator protein DnaA	synonymous_variant c.792C>T p.Ser264Ser	C	T	1	0	0	0
CP000325	1791					T	C	1	0	0	0
CP000325	3384	MUL_0003	recF	DNA replication and repair protein RecF	synonymous_variant c.84C>T p.Phe28Phe	C	T	1	0	0	0
CP000325	4045	MUL_0003	recF	DNA replication and repair protein RecF	missense_variant c.745G>A p.Ala249Thr	G	A	1	0	0	0
CP000325	5219					A	G	1	0	0	0
CP000325	6241	MUL_0005	gyrB	DNA gyrase (subunit B) GyrB	synonymous_variant c.1014C>G p.Arg338Arg	C	G	0	0	0	1
CP000325	6712	MUL_0005	gyrB	DNA gyrase (subunit B) GyrB	synonymous_variant c.1485C>T p.Ile495Ile	C	T	1	0	0	0
CP000325	7551	MUL_0006	gyrA	DNA gyrase (subunit A) GyrA	missense_variant c.206A>G p.His69Arg	A	G	1	0	0	0
CP000325	7666	MUL_0006	gyrA	DNA gyrase (subunit A) GyrA	synonymous_variant c.321C>G p.Arg107Arg	C	G	0	0	0	1
CP000325	9016	MUL_0006	gyrA	DNA gyrase (subunit A) GyrA	synonymous_variant c.1671A>G p.Arg557Arg	A	G	1	0	0	0
CP000325	9239	MUL_0006	gyrA	DNA gyrase (subunit A) GyrA	missense_variant c.1894G>T p.Val632Leu	G	T	1	0	0	0
CP000325	9379	MUL_0006	gyrA	DNA gyrase (subunit A) GyrA	synonymous_variant c.2034T>C p.Asn678Asn	T	C	1	0	0	0
CP000325	11011					C	T	0	0	0	1
CP000325	11306					G	C	0	0	0	1
CP000325	12315	MUL_0011		transcriptional regulator	synonymous_variant c.672C>T p.Ile224Ile	G	A	1	0	0	0
CP000325	12729	MUL_0011		transcriptional regulator	synonymous_variant c.258C>T p.Val86Val	G	A	1	0	0	0
CP000325	14209	MUL_0013	ppiA	peptidyl-prolyl cis-trans isomerase A, PpiA	synonymous_variant c.519G>C p.Pro173Pro	G	C	0	1	0	0
CP000325	14448	MUL_0014		conserved hypothetical membrane protein	synonymous_variant c.228G>T p.Thr76Thr	C	A	1	0	0	0
CP000325	15233					G	A	1	0	0	0
CP000325	15704	MUL_0016		conserved hypothetical membrane protein	missense_variant c.464G>A p.Gly155Asp	G	A	1	0	0	0
CP000325	16031	MUL_0017	trpG	anthranilate synthase component II TrpG	synonymous_variant c.10C>T p.Leu4Leu	C	T	1	0	0	0
CP000325	16105	MUL_0017	trpG	anthranilate synthase component II TrpG	synonymous_variant c.84A>G p.Glu28Glu	A	G	1	0	0	0
CP000325	17130	MUL_0018	pknB	serine/threonine-protein kinase B PknB	synonymous_variant c.1437G>A p.Ala479Ala	C	T	1	0	0	0
CP000325	18905	MUL_0019	pknA	serine/threonine-protein kinase a PknA	synonymous_variant c.1017A>G p.Gln339Gln	T	C	1	0	0	0
CP000325	19255	MUL_0019	pknA	serine/threonine-protein kinase a PknA	synonymous_variant c.667C>T p.Leu223Leu	G	A	1	0	0	0
CP000325	21007	MUL_0020	pbpA	penicillin-binding protein PbpA	synonymous_variant c.387G>C p.Pro129Pro	C	G	1	0	0	0
CP000325	24420	MUL_0023		conserved hypothetical membrane protein	missense_variant c.400G>A p.Ala134Thr	C	T	1	0	0	0
CP000325	25580	MUL_0024		conserved protein	synonymous_variant c.972A>G p.Gln324Gln	T	C	1	0	0	0
CP000325	25841	MUL_0024		conserved protein	missense_variant c.710_711delCCinsAA p.Pro237Gln	G	T	0	0	0	1
CP000325	25842	MUL_0024		conserved protein	missense_variant c.710_711delCCinsAA p.Pro237Gln	G	T	0	0	0	1
CP000325	25852	MUL_0024		conserved protein	missense_variant c.696_700delCCAGCinsGCAGG p.AspGlnArg232GluGlnGly	G	C	1	0	0	0
CP000325	25856	MUL_0024		conserved protein	missense_variant c.696_700delCCAGCinsGCAGG p.AspGlnArg232GluGlnGly	G	C	1	0	0	0
CP000325	26204	MUL_0024		conserved protein	synonymous_variant c.348T>C p.Thr116Thr	A	G	1	0	0	0
CP000325	26247	MUL_0024		conserved protein	missense_variant c.305C>G p.Ala102Gly	G	C	1	0	0	0
CP000325	28965	MUL_0027		glycosylase	missense_variant c.349G>A p.Asp117Asn	G	A	1	0	0	0
CP000325	29143	MUL_0027		glycosylase	missense_variant c.527T>C p.Val176Ala	T	C	0	0	0	1
CP000325	29730	MUL_0028		shortchain dehydrogenase	missense_variant c.433G>A p.Gly145Ser	C	T	1	0	0	0
CP000325	30310					T	C	1	0	0	0
CP000325	31021	MUL_0029		conserved hypothetical protein	synonymous_variant c.582G>C p.Thr194Thr	G	C	0	0	0	1
CP000325	31769					C	T	1	0	0	0
CP000325	33146	MUL_0033	proV_1	osmoprotectant (glycine betaine/carnitine/choline/L-proline) transport ATP-binding protein ABC transporter ProV_1	missense_variant c.1075G>T p.Ala359Ser	C	A	1	0	0	0
CP000325	33202	MUL_0033	proV_1	osmoprotectant (glycine betaine/carnitine/choline/L-proline) transport ATP-binding protein ABC transporter ProV_1	missense_variant c.1019A>G p.Glu340Gly	T	C	0	0	0	1
CP000325	34176	MUL_0033	proV_1	osmoprotectant (glycine betaine/carnitine/choline/L-proline) transport ATP-binding protein ABC transporter ProV_1	synonymous_variant c.45C>T p.Ala15Ala	G	A	1	0	0	0
CP000325	34564	MUL_0034		ABC transporter permease	synonymous_variant c.297T>C p.Val99Val	A	G	0	0	0	1
CP000325	34594	MUL_0034		ABC transporter permease	synonymous_variant c.267C>T p.Phe89Phe	G	A	1	0	0	0
CP000325	35035					G	T	1	0	0	0
CP000325	36208	MUL_0036		conserved hypothetical protein	missense_variant c.428T>C p.Met143Thr	A	G	0	1	0	0
CP000325	36308	MUL_0036		conserved hypothetical protein	synonymous_variant c.328T>C p.Leu110Leu	A	G	1	0	0	0
CP000325	37292	MUL_0037	amt_1	ammonium-transport integral membrane protein, Amt_1	synonymous_variant c.528C>T p.Gly176Gly	C	T	1	0	0	0
CP000325	37617	MUL_0037	amt_1	ammonium-transport integral membrane protein, Amt_1	missense_variant c.853C>A p.Pro285Thr	C	A	1	0	0	0
CP000325	37772	MUL_0037	amt_1	ammonium-transport integral membrane protein, Amt_1	synonymous_variant c.1008C>T p.Ala336Ala	C	T	0	0	0	1
CP000325	38792	MUL_0039		conserved hypothetical protein	missense_variant c.510C>A p.Asp170Glu	G	T	1	0	0	0
CP000325	38937	MUL_0039		conserved hypothetical protein	missense_variant c.365T>C p.Val122Ala	A	G	1	0	0	0
CP000325	39526	MUL_0040	whiB5	transcriptional regulatory protein (Whib-like), WhiB5	missense_variant c.359T>C p.Val120Ala	A	G	1	0	0	0
CP000325	39590	MUL_0040	whiB5	transcriptional regulatory protein (Whib-like), WhiB5	missense_variant c.295A>G p.Asn99Asp	T	C	0	0	0	1
CP000325	39904					C	G	0	0	0	1
CP000325	39982					G	A	1	0	0	0
CP000325	41326	MUL_0042		secreted protein P60-related protein	missense_variant c.512G>T p.Gly171Val	G	T	1	0	0	0
CP000325	41371	MUL_0042		secreted protein P60-related protein	missense_variant c.557T>C p.Val186Ala	T	C	1	0	0	0
CP000325	41560	MUL_0042		secreted protein P60-related protein	missense_variant c.746C>T p.Pro249Leu	C	T	1	0	0	0
CP000325	41847	MUL_0043		conserved hypothetical protein	missense_variant c.209G>T p.Gly70Val	G	T	1	0	0	0
CP000325	42153	MUL_0044		conserved hypothetical protein	synonymous_variant c.60T>C p.Ala20Ala	T	C	1	0	0	0
CP000325	43359	MUL_0044		conserved hypothetical protein	stop_lost&splice_region_variant c.1266A>G p.Ter422Trpext*?	A	G	0	0	0	1
CP000325	43571	MUL_0045		conserved hypothetical protein	missense_variant c.170T>G p.Leu57Arg	T	G	1	0	0	0
CP000325	43694	MUL_0045		conserved hypothetical protein	missense_variant c.293G>A p.Gly98Asp	G	A	1	0	0	0
CP000325	43972	MUL_0046		conserved hypothetical protein	missense_variant c.257T>C p.Val86Ala	T	C	0	0	0	1
CP000325	44619	MUL_0047		conserved hypothetical protein	synonymous_variant c.372C>A p.Ala124Ala	C	A	1	0	0	0
CP000325	45394					C	T	0	0	0	1
CP000325	45935	MUL_0049		conserved hypothetical secreted protein	missense_variant c.49A>G p.Met17Val	A	G	0	0	0	1
CP000325	46110					G	A	1	0	0	0
CP000325	46880	MUL_0050		conserved hypothetical protein	missense_variant c.55G>C p.Asp19His	C	G	1	0	0	0
CP000325	47145	MUL_0051		conserved integral membrane protein	missense_variant c.1085G>A p.Gly362Asp	C	T	1	0	0	0
CP000325	47176	MUL_0051		conserved integral membrane protein	missense_variant c.1054G>A p.Ala352Thr	C	T	1	0	0	0
CP000325	47302	MUL_0051		conserved integral membrane protein	missense_variant c.928G>A p.Ala310Thr	C	T	0	0	0	1
CP000325	47515	MUL_0051		conserved integral membrane protein	missense_variant c.715A>C p.Ile239Leu	T	G	1	0	0	0
CP000325	47612	MUL_0051		conserved integral membrane protein	synonymous_variant c.618G>A p.Arg206Arg	C	T	1	0	0	0
CP000325	49016	MUL_0053		conserved hypothetical transmembrane protein	missense_variant c.961C>G p.Pro321Ala	G	C	1	0	0	0
CP000325	49189	MUL_0053		conserved hypothetical transmembrane protein	missense_variant c.788G>C p.Cys263Ser	C	G	1	0	0	0
CP000325	49989					C	T	1	0	0	0
CP000325	51166	MUL_0055	mtc28	secreted proline rich protein Mtc28	synonymous_variant c.432G>A p.Arg144Arg	C	T	1	0	0	0
CP000325	51850	MUL_0056	leuS	leucyl-tRNA synthetase LeuS	missense_variant c.55G>T p.Val19Phe	G	T	1	0	0	0
CP000325	53334	MUL_0056	leuS	leucyl-tRNA synthetase LeuS	missense_variant c.1539_1540delTTinsCC p.Tyr514His	T	C	1	0	0	0
CP000325	53335	MUL_0056	leuS	leucyl-tRNA synthetase LeuS	missense_variant c.1539_1540delTTinsCC p.Tyr514His	T	C	1	0	0	0
CP000325	54950	MUL_0057		short-chain type oxidoreductase	missense_variant c.472T>C p.Ser158Pro	A	G	1	0	0	0
CP000325	55162	MUL_0057		short-chain type oxidoreductase	stop_gained c.260C>A p.Ser87*	G	T	1	0	0	0
CP000325	55451					A	G	1	0	0	0
CP000325	55705	MUL_0058		transcriptional regulatory protein	synonymous_variant c.261G>C p.Leu87Leu	C	G	0	0	0	1
CP000325	55750	MUL_0058		transcriptional regulatory protein	synonymous_variant c.216C>T p.Thr72Thr	G	A	1	0	0	0
CP000325	56883					C	T	1	0	0	0
CP000325	57490					C	T	1	0	0	0
CP000325	57655					A	G	1	0	0	0
CP000325	57686					G	A	1	0	0	0
CP000325	57721					A	G	1	0	0	0
CP000325	58295					A	G	1	0	0	0
CP000325	58586					C	T	1	0	0	0
CP000325	58587					A	C	1	0	0	0
CP000325	58781	MUL_0061		transcriptional regulatory protein (probably GntR-family)	missense_variant c.610G>A p.Ala204Thr	C	T	1	0	0	0
CP000325	58858	MUL_0061		transcriptional regulatory protein (probably GntR-family)	missense_variant c.533A>G p.Glu178Gly	T	C	1	0	0	0
CP000325	59377	MUL_0061		transcriptional regulatory protein (probably GntR-family)	missense_variant c.14G>A p.Cys5Tyr	C	T	1	0	0	0
CP000325	60568	MUL_0063		hydrolase	missense_variant c.674G>C p.Gly225Ala	C	G	1	0	0	0
CP000325	61853	MUL_0064	ino1	myo-inositol-1-phosphate synthase Ino1	missense_variant c.553A>G p.Lys185Glu	T	C	1	0	0	0
CP000325	61917	MUL_0064	ino1	myo-inositol-1-phosphate synthase Ino1	missense_variant c.489C>A p.Asp163Glu	G	T	1	0	0	0
CP000325	63041					C	T	1	0	0	0
CP000325	63404	MUL_0066		conserved hypothetical membrane protein	missense_variant c.631C>T p.Leu211Phe	G	A	1	0	0	0
CP000325	63597	MUL_0066		conserved hypothetical membrane protein	synonymous_variant c.438C>T p.Gly146Gly	G	A	0	0	0	1
CP000325	64580	MUL_0067		conserved hypothetical protein	splice_region_variant&stop_retained_variant c.434A>G p.Ter145Ter	A	G	1	0	0	0
CP000325	66346	MUL_0068	ponA1	bifunctional penicillin-binding protein 1A/1B PonA1	synonymous_variant c.1278C>T p.Ile426Ile	C	T	1	0	0	0
CP000325	67014	MUL_0068	ponA1	bifunctional penicillin-binding protein 1A/1B PonA1	missense_variant c.1946T>C p.Val649Ala	T	C	1	0	0	0
CP000325	67037	MUL_0068	ponA1	bifunctional penicillin-binding protein 1A/1B PonA1	missense_variant c.1969G>A p.Gly657Arg	G	A	0	0	0	1
CP000325	68769	MUL_0070		transcriptional regulatory protein	missense_variant c.22T>C p.Phe8Leu	T	C	0	0	0	1
CP000325	68941	MUL_0070		transcriptional regulatory protein	missense_variant c.194T>C p.Val65Ala	T	C	1	0	0	0
CP000325	69029	MUL_0070		transcriptional regulatory protein	synonymous_variant c.282A>G p.Arg94Arg	A	G	1	0	0	0
CP000325	69478					C	T	1	0	0	0
CP000325	71134	MUL_0074	rplI	50S ribosomal protein L9 RplI	synonymous_variant c.381G>C p.Val127Val	G	C	0	0	0	1
CP000325	71414					A	C	1	0	0	0
CP000325	73156					C	T	1	0	0	0
CP000325	74632	MUL_0077		hydrolase	missense_variant c.473C>T p.Thr158Ile	G	A	1	0	0	0
CP000325	75851					C	T	1	0	0	0
CP000325	76898					G	A	1	0	0	0
CP000325	76899					G	A	1	0	0	0
CP000325	77588	MUL_0080		transcriptional regulator	synonymous_variant c.291G>A p.Thr97Thr	C	T	1	0	0	0
CP000325	77651	MUL_0080		transcriptional regulator	synonymous_variant c.228T>C p.Phe76Phe	A	G	1	0	0	0
CP000325	78694					T	C	0	0	0	1
CP000325	79210					A	G	1	0	0	0
CP000325	79652					A	G	0	0	0	1
CP000325	80819	MUL_0084		conserved hypothetical protein	synonymous_variant c.405T>C p.His135His	T	C	1	0	0	0
CP000325	83339	MUL_0087		conserved protein	missense_variant c.199A>G p.Lys67Glu	A	G	1	0	0	0
CP000325	85596					T	C	0	0	0	1
CP000325	88024	MUL_0091		L-rhamnosyltransferase	missense_variant c.104G>A p.Arg35Lys	C	T	1	0	0	0
CP000325	89042	MUL_0092	rfbE	O-antigen/lipopolysaccharide transport ATP- binding protein ABC transporter RfbE	missense_variant c.720_721delGGinsAA p.Asp241Asn	C	T	1	0	0	0
CP000325	89043	MUL_0092	rfbE	O-antigen/lipopolysaccharide transport ATP- binding protein ABC transporter RfbE	missense_variant c.720_721delGGinsAA p.Asp241Asn	C	T	1	0	0	0
CP000325	89574	MUL_0092	rfbE	O-antigen/lipopolysaccharide transport ATP- binding protein ABC transporter RfbE	synonymous_variant c.189G>A p.Arg63Arg	C	T	1	0	0	0
CP000325	90269	MUL_0093		conserved protein	missense_variant c.31A>G p.Asn11Asp	T	C	1	0	0	0
CP000325	90514	MUL_0094		conserved transmembrane protein	missense_variant c.1772A>G p.Asp591Gly	T	C	1	0	0	0
CP000325	90963	MUL_0094		conserved transmembrane protein	synonymous_variant c.1323A>G p.Pro441Pro	T	C	1	0	0	0
CP000325	91095	MUL_0094		conserved transmembrane protein	synonymous_variant c.1191A>G p.Leu397Leu	T	C	1	0	0	0
CP000325	91939	MUL_0094		conserved transmembrane protein	missense_variant c.347C>T p.Ala116Val	G	A	1	0	0	0
CP000325	94875					C	G	1	0	0	0
CP000325	95297	MUL_0098		PPE family protein	missense_variant c.25A>G p.Lys9Glu	A	G	1	0	0	0
CP000325	95307	MUL_0098		PPE family protein	missense_variant c.35T>C p.Leu12Ser	T	C	1	0	0	0
CP000325	100978					C	T	0	0	0	1
CP000325	101804	MUL_0103	fba	fructose-bisphosphate aldolase, Fba	missense_variant c.725C>A p.Ala242Asp	G	T	1	0	0	0
CP000325	102202	MUL_0103	fba	fructose-bisphosphate aldolase, Fba	synonymous_variant c.327A>G p.Leu109Leu	T	C	1	0	0	0
CP000325	102758	MUL_0104		conserved transmembrane protein	missense_variant c.130C>T p.Leu44Phe	C	T	1	0	0	0
CP000325	105661					A	G	1	0	0	0
CP000325	106536					T	C	1	0	0	0
CP000325	108769					C	T	1	0	0	0
CP000325	110243	MUL_0110		protein containing vWA domain	missense_variant c.920C>G p.Ala307Gly	G	C	0	0	0	1
CP000325	111340	MUL_0111		membrane oxidoreductase	synonymous_variant c.504T>C p.Val168Val	A	G	1	0	0	0
CP000325	111996	MUL_0112		membrane oxidoreductase	missense_variant c.740G>A p.Gly247Asp	C	T	1	0	0	0
CP000325	112774	MUL_0113		conserved hypothetical protein	missense_variant c.553C>T p.Arg185Trp	G	A	1	0	0	0
CP000325	114208	MUL_0114		conserved hypothetical protein	missense_variant c.5A>C p.Gln2Pro	T	G	1	0	0	0
CP000325	114829	MUL_0115	coxL	carbon monoxyde dehydrogenase (large chain), CoxL	missense_variant c.1778A>C p.Glu593Ala	T	G	1	0	0	0
CP000325	115663	MUL_0115	coxL	carbon monoxyde dehydrogenase (large chain), CoxL	missense_variant c.944A>G p.Glu315Gly	T	C	0	0	0	1
CP000325	116291	MUL_0115	coxL	carbon monoxyde dehydrogenase (large chain), CoxL	missense_variant c.316G>C p.Ala106Pro	C	G	0	0	0	1
CP000325	116343	MUL_0115	coxL	carbon monoxyde dehydrogenase (large chain), CoxL	synonymous_variant c.264A>G p.Glu88Glu	T	C	1	0	0	0
CP000325	117367					T	C	1	0	0	0
CP000325	117603					A	T	1	0	0	0
CP000325	117885					A	G	1	0	0	0
CP000325	119361	MUL_0119		transcriptional regulatory protein (probably LysR-family)	synonymous_variant c.87C>T p.Arg29Arg	C	T	1	0	0	0
CP000325	119650	MUL_0119		transcriptional regulatory protein (probably LysR-family)	missense_variant c.376G>T p.Ala126Ser	G	T	1	0	0	0
CP000325	122761	MUL_0124		ketoacyl reductase	synonymous_variant c.634C>T p.Leu212Leu	G	A	0	0	0	1
CP000325	122876	MUL_0124		ketoacyl reductase	synonymous_variant c.519G>A p.Val173Val	C	T	1	0	0	0
CP000325	123267	MUL_0124		ketoacyl reductase	missense_variant c.128C>T p.Ser43Leu	G	A	1	0	0	0
CP000325	123584	MUL_0125		conserved secreted protein	missense_variant c.710A>G p.Gln237Arg	T	C	0	0	0	1
CP000325	124415					T	C	1	0	0	0
CP000325	125194	MUL_0126	echA8_1	enoyl-CoA hydratase, EchA8_1	missense_variant c.544T>C p.Tyr182His	T	C	1	0	0	0
CP000325	126718	MUL_0127	clpB	endopeptidase ATP binding protein (chain B) ClpB	missense_variant c.1307A>G p.Asp436Gly	T	C	0	0	0	1
CP000325	129259	MUL_0128		monooxygenase	missense_variant c.909T>G p.His303Gln	T	G	1	0	0	0
CP000325	130425	MUL_0129		conserved hypothetical protein	synonymous_variant c.819G>T p.Ala273Ala	G	T	1	0	0	0
CP000325	135413	MUL_0133		hypothetical protein	synonymous_variant c.45G>A p.Ser15Ser	G	A	0	0	0	1
CP000325	135631					G	C	1	0	0	0
CP000325	136031					G	A	1	0	0	0
CP000325	136196					C	T	1	0	0	0
CP000325	137464					C	T	1	0	0	0
CP000325	137474					T	C	1	0	0	0
CP000325	137720					A	G	1	0	0	0
CP000325	137815					G	C	1	0	0	0
CP000325	138389	MUL_0135		transcriptional regulatory protein (probably TetR-family)	missense_variant c.370G>A p.Ala124Thr	G	A	0	0	0	1
CP000325	139303					T	C	1	0	0	0
CP000325	142446	MUL_0138	metE	5-methyltetrahydropteroyltriglutamate-- homocysteine methyltransferase MetE	synonymous_variant c.1206C>T p.Arg402Arg	C	T	1	0	0	0
CP000325	142612	MUL_0138	metE	5-methyltetrahydropteroyltriglutamate-- homocysteine methyltransferase MetE	synonymous_variant c.1372T>C p.Leu458Leu	T	C	1	0	0	0
CP000325	143675					A	C	1	0	0	0
CP000325	145317	MUL_0139		conserved hypothetical membrane protein	synonymous_variant c.99G>C p.Ala33Ala	C	G	1	0	0	0
CP000325	146320	MUL_0141	ppdK	pyruvate, phosphate dikinase PpdK	missense_variant c.227C>T p.Ala76Val	C	T	1	0	0	0
CP000325	147969	MUL_0142		conserved hypothetical protein	missense_variant c.239T>G p.Val80Gly	T	G	1	0	0	0
CP000325	147988	MUL_0142		conserved hypothetical protein	synonymous_variant c.258T>C p.Ser86Ser	T	C	1	0	0	0
CP000325	147997	MUL_0142		conserved hypothetical protein	synonymous_variant c.267C>T p.Ala89Ala	C	T	0	0	0	1
CP000325	149361					C	T	1	0	0	0
CP000325	149584					C	T	1	0	0	0
CP000325	149585					C	T	1	0	0	0
CP000325	151071	MUL_0145		transcriptional regulatory protein (probably TetR-family)	synonymous_variant c.24C>T p.Arg8Arg	C	T	1	0	0	0
CP000325	151541	MUL_0145		transcriptional regulatory protein (probably TetR-family)	missense_variant c.494G>A p.Ser165Asn	G	A	1	0	0	0
CP000325	153193	MUL_0148	gnd2	6-phosphogluconate dehydrogenase, decarboxylating Gnd2	synonymous_variant c.1002T>C p.Arg334Arg	A	G	0	0	0	1
CP000325	153907	MUL_0148	gnd2	6-phosphogluconate dehydrogenase, decarboxylating Gnd2	synonymous_variant c.288T>C p.Gly96Gly	A	G	1	0	0	0
CP000325	155608					G	A	1	0	0	0
CP000325	156548					C	T	1	0	0	0
CP000325	159486	MUL_0155		dioxygenase	synonymous_variant c.783T>G p.Leu261Leu	T	G	1	0	0	0
CP000325	159867	MUL_0155		dioxygenase	synonymous_variant c.1164A>G p.Ala388Ala	A	G	1	0	0	0
CP000325	162383					T	C	1	0	0	0
CP000325	162918					G	A	1	0	0	0
CP000325	162921					G	T	1	0	0	0
CP000325	163740	MUL_0160		conserved protein	missense_variant c.238A>G p.Asn80Asp	T	C	0	0	0	1
CP000325	164012	MUL_0161		conserved hypothetical protein	synonymous_variant c.159T>C p.Gly53Gly	A	G	1	0	0	0
CP000325	164510					A	G	1	0	0	0
CP000325	164602					G	A	1	0	0	0
CP000325	164603					G	A	1	0	0	0
CP000325	164783					T	C	0	0	0	1
CP000325	165119					G	C	1	0	0	0
CP000325	168611					G	C	1	0	0	0
CP000325	168683	MUL_0166		GTP binding protein	missense_variant c.1067G>A p.Arg356Gln	C	T	1	0	0	0
CP000325	169459	MUL_0166		GTP binding protein	synonymous_variant c.291C>T p.Cys97Cys	G	A	1	0	0	0
CP000325	169944	MUL_0167		conserved hypothetical transmembrane protein	synonymous_variant c.63C>T p.Ile21Ile	C	T	1	0	0	0
CP000325	170509	MUL_0167		conserved hypothetical transmembrane protein	missense_variant c.628G>A p.Gly210Ser	G	A	1	0	0	0
CP000325	170917	MUL_0167		conserved hypothetical transmembrane protein	missense_variant c.1036T>C p.Trp346Arg	T	C	1	0	0	0
CP000325	170987	MUL_0167		conserved hypothetical transmembrane protein	missense_variant c.1106G>A p.Arg369His	G	A	1	0	0	0
CP000325	171578	MUL_0168	ispH	4-hydroxy-3-methylbut-2-enyl diphosphate reductase IspH	missense_variant c.537G>C p.Lys179Asn	C	G	0	0	0	1
CP000325	172769	MUL_0169		conserved protein	synonymous_variant c.546G>A p.Glu182Glu	G	A	1	0	0	0
CP000325	173499	MUL_0170	xseA	exodeoxyribonuclease VII (large subunit) XseA	missense_variant c.662T>C p.Leu221Pro	T	C	1	0	0	0
CP000325	173837	MUL_0170	xseA	exodeoxyribonuclease VII (large subunit) XseA	missense_variant c.1000C>T p.Arg334Cys	C	T	0	0	0	1
CP000325	173965	MUL_0170	xseA	exodeoxyribonuclease VII (large subunit) XseA	synonymous_variant c.1128A>C p.Ala376Ala	A	C	1	0	0	0
CP000325	174395	MUL_0172		cholesterol dehydrogenase	synonymous_variant c.18C>T p.Gly6Gly	C	T	1	0	0	0
CP000325	176020	MUL_0174		conserved hypothetical protein	synonymous_variant c.252G>A p.Glu84Glu	C	T	1	0	0	0
CP000325	178767					T	C	1	0	0	0
CP000325	179343					T	C	0	0	0	1
CP000325	179670	MUL_0177		conserved hypothetical transmembrane protein	synonymous_variant c.129C>T p.Tyr43Tyr	C	T	1	0	0	0
CP000325	179892	MUL_0177		conserved hypothetical transmembrane protein	synonymous_variant c.351A>G p.Glu117Glu	A	G	1	0	0	0
CP000325	180082	MUL_0177		conserved hypothetical transmembrane protein	missense_variant c.541T>C p.Cys181Arg	T	C	1	0	0	0
CP000325	180294	MUL_0177		conserved hypothetical transmembrane protein	missense_variant c.753G>T p.Met251Ile	G	T	1	0	0	0
CP000325	180973	MUL_0178		conserved protein	missense_variant c.505C>A p.Arg169Ser	G	T	1	0	0	0
CP000325	184785					T	C	1	0	0	0
CP000325	185694	MUL_0182		membrane glycine and proline rich protein	missense_variant c.821T>C p.Ile274Thr	T	C	1	0	0	0
CP000325	186239					G	A	1	0	0	0
CP000325	186655					T	C	1	0	0	0
CP000325	187496	MUL_0184		glycosyl hydrolase	missense_variant c.766C>T p.Pro256Ser	G	A	1	0	0	0
CP000325	188243	MUL_0184		glycosyl hydrolase	missense_variant c.19G>A p.Asp7Asn	C	T	1	0	0	0
CP000325	188846					C	T	1	0	0	0
CP000325	188866					T	C	1	0	0	0
CP000325	189380					C	T	1	0	0	0
CP000325	190049	MUL_0187	desA2	acyl-[acyl-carrier protein] desaturase DesA2	synonymous_variant c.723G>A p.Glu241Glu	C	T	1	0	0	0
CP000325	190821					A	G	1	0	0	0
CP000325	194190	MUL_0190		PE-PGRS family protein	missense_variant c.263T>C p.Val88Ala	A	G	1	0	0	0
CP000325	194509					C	T	0	0	0	1
CP000325	195787	MUL_0192		conserved hypothetical transmembrane protein	missense_variant c.842T>C p.Leu281Pro	A	G	1	0	0	0
CP000325	195873	MUL_0192		conserved hypothetical transmembrane protein	synonymous_variant c.756C>T p.Phe252Phe	G	A	1	0	0	0
CP000325	196149	MUL_0192		conserved hypothetical transmembrane protein	synonymous_variant c.480G>A p.Leu160Leu	C	T	0	0	0	1
CP000325	196303	MUL_0192		conserved hypothetical transmembrane protein	missense_variant c.326C>A p.Ala109Glu	G	T	1	0	0	0
CP000325	198036	MUL_0194		hemolysin-like protein	missense_variant c.235G>A p.Val79Ile	G	A	1	0	0	0
CP000325	198712	MUL_0195		conserved hypothetical protein	missense_variant c.239A>G p.Glu80Gly	T	C	1	0	0	0
CP000325	198926	MUL_0195		conserved hypothetical protein	stop_gained c.25C>T p.Gln9*	G	A	1	0	0	0
CP000325	199388	MUL_0196		conserved transmembrane protein	missense_variant c.1601C>T p.Ala534Val	G	A	1	0	0	0
CP000325	201832	MUL_0198	mca	mycothiol conjugate amidase Mca	synonymous_variant c.312T>C p.Phe104Phe	A	G	1	0	0	0
CP000325	202992	MUL_0200	greA	transcription elongation factor GreA	synonymous_variant c.42C>T p.His14His	C	T	1	0	0	0
CP000325	203097	MUL_0200	greA	transcription elongation factor GreA	synonymous_variant c.147C>T p.Gly49Gly	C	T	1	0	0	0
CP000325	203473					C	A	1	0	0	0
CP000325	204383	MUL_0201	metB	cystathionine gamma-synthase MetB (cgs)	synonymous_variant c.312C>G p.Val104Val	G	C	1	0	0	0
CP000325	204889	MUL_0202	pra	proline-rich antigen Pra-like protein	missense_variant c.664G>A p.Val222Ile	C	T	1	0	0	0
CP000325	205630					A	G	1	0	0	0
CP000325	205745					G	A	1	0	0	0
CP000325	205941	MUL_0203	cbs	cystathionine beta-synthase Cbs	missense_variant c.1202A>G p.Lys401Arg	T	C	1	0	0	0
CP000325	206252	MUL_0203	cbs	cystathionine beta-synthase Cbs	synonymous_variant c.891C>T p.Gly297Gly	G	A	1	0	0	0
CP000325	207469	MUL_0204	lipU	lipase LipU	missense_variant c.611G>A p.Arg204Lys	C	T	1	0	0	0
CP000325	207840	MUL_0204	lipU	lipase LipU	missense_variant c.240T>G p.Phe80Leu	A	C	1	0	0	0
CP000325	207969	MUL_0204	lipU	lipase LipU	synonymous_variant c.111C>T p.Ser37Ser	G	A	1	0	0	0
CP000325	208962	MUL_0206		conserved hypothetical exported protein	missense_variant c.430A>G p.Ile144Val	A	G	1	0	0	0
CP000325	209013	MUL_0206		conserved hypothetical exported protein	missense_variant c.481A>G p.Thr161Ala	A	G	1	0	0	0
CP000325	209273	MUL_0206		conserved hypothetical exported protein	synonymous_variant c.741C>T p.Ile247Ile	C	T	1	0	0	0
CP000325	209460	MUL_0206		conserved hypothetical exported protein	synonymous_variant c.928C>T p.Leu310Leu	C	T	1	0	0	0
CP000325	211406	MUL_0208		conserved hypothetical transmembrane protein	missense_variant c.422T>C p.Val141Ala	A	G	1	0	0	0
CP000325	212298	MUL_0209	echA9	enoyl-CoA hydratase EchA9	missense_variant c.224A>G p.His75Arg	A	G	0	0	1	0
CP000325	212560	MUL_0209	echA9	enoyl-CoA hydratase EchA9	synonymous_variant c.486A>G p.Gly162Gly	A	G	1	0	0	0
CP000325	212567	MUL_0209	echA9	enoyl-CoA hydratase EchA9	missense_variant c.493A>G p.Thr165Ala	A	G	1	0	0	0
CP000325	213675	MUL_0210	echA8	enoyl-CoA hydratase EchA8	synonymous_variant c.552T>C p.Asp184Asp	T	C	1	0	0	0
CP000325	215332	MUL_0211		conserved hypothetical transmembrane protein	missense_variant c.1424A>G p.Asp475Gly	A	G	1	0	0	0
CP000325	215477	MUL_0211		conserved hypothetical transmembrane protein	synonymous_variant c.1569C>A p.Ile523Ile	C	A	1	0	0	0
CP000325	215987	MUL_0212		PE-PGRS family protein	missense_variant c.83C>T p.Ala28Val	C	T	1	0	0	0
CP000325	220818					G	T	0	0	0	1
CP000325	222156	MUL_0216		conserved hypothetical protein	missense_variant c.233G>A p.Ser78Asn	C	T	1	0	0	0
CP000325	222676	MUL_0217	lpqV	lipoprotein LpqV	missense_variant c.146C>T p.Ser49Phe	C	T	1	0	0	0
CP000325	223534	MUL_0218		conserved hypothetical protein	missense_variant c.434A>G p.His145Arg	A	G	1	0	0	0
CP000325	223658	MUL_0218		conserved hypothetical protein	synonymous_variant c.558C>T p.Thr186Thr	C	T	1	0	0	0
CP000325	224274					A	G	1	0	0	0
CP000325	224681					G	A	1	0	0	0
CP000325	225606	MUL_0220		conserved hypothetical protein	synonymous_variant c.330G>A p.Gly110Gly	C	T	1	0	0	0
CP000325	225768	MUL_0220		conserved hypothetical protein	missense_variant c.168A>G p.Ile56Met	T	C	1	0	0	0
CP000325	230547	MUL_0225		conserved protein	stop_gained c.112C>T p.Gln38*	G	A	1	0	0	0
CP000325	231222	MUL_0226		acid phosphatase precursor	missense_variant c.326T>C p.Val109Ala	A	G	1	0	0	0
CP000325	231747	MUL_0227	aslA	arylsulfatase, AslA	missense_variant c.1352C>T p.Thr451Ile	G	A	1	0	0	0
CP000325	232069	MUL_0227	aslA	arylsulfatase, AslA	missense_variant c.1030A>T p.Arg344Trp	T	A	1	0	0	0
CP000325	232613	MUL_0227	aslA	arylsulfatase, AslA	synonymous_variant c.486A>C p.Gly162Gly	T	G	1	0	0	0
CP000325	232661	MUL_0227	aslA	arylsulfatase, AslA	synonymous_variant c.438C>T p.Pro146Pro	G	A	1	0	0	0
CP000325	233739					T	C	1	0	0	0
CP000325	234390	MUL_0229	fadD14	medium chain fatty-acid-CoA ligase FadD14	missense_variant c.1620C>G p.Asp540Glu	G	C	1	0	0	0
CP000325	234474	MUL_0229	fadD14	medium chain fatty-acid-CoA ligase FadD14	synonymous_variant c.1536C>T p.Asp512Asp	G	A	1	0	0	0
CP000325	234631	MUL_0229	fadD14	medium chain fatty-acid-CoA ligase FadD14	missense_variant c.1379C>T p.Ala460Val	G	A	1	0	0	0
CP000325	234797	MUL_0229	fadD14	medium chain fatty-acid-CoA ligase FadD14	missense_variant c.1213G>A p.Glu405Lys	C	T	1	0	0	0
CP000325	236467	MUL_0230		conserved hypothetical protein	synonymous_variant c.864G>A p.Lys288Lys	C	T	1	0	0	0
CP000325	236865	MUL_0230		conserved hypothetical protein	missense_variant c.466G>C p.Val156Leu	C	G	0	0	0	1
CP000325	240108	MUL_0233	ctpE	metal cation transporter ATPase p-type CtpE	missense_variant c.1744C>A p.Arg582Ser	G	T	1	0	0	0
CP000325	240301	MUL_0233	ctpE	metal cation transporter ATPase p-type CtpE	synonymous_variant c.1551A>G p.Ala517Ala	T	C	1	0	0	0
CP000325	240676	MUL_0233	ctpE	metal cation transporter ATPase p-type CtpE	missense_variant c.1176G>C p.Glu392Asp	C	G	0	0	0	1
CP000325	241826	MUL_0233	ctpE	metal cation transporter ATPase p-type CtpE	missense_variant c.26T>C p.Val9Ala	A	G	1	0	0	0
CP000325	242514					G	A	1	0	0	0
CP000325	242696					A	G	1	0	0	0
CP000325	242749					A	T	1	0	0	0
CP000325	242879					T	C	1	0	0	0
CP000325	243696	MUL_0235		conserved protein	stop_gained c.1093C>T p.Arg365*	G	A	0	1	0	0
CP000325	244103	MUL_0235		conserved protein	missense_variant c.686G>A p.Arg229Gln	C	T	1	0	0	0
CP000325	244346	MUL_0235		conserved protein	missense_variant c.443C>T p.Pro148Leu	G	A	0	0	0	1
CP000325	245275	MUL_0236	echA6	enoyl-CoA hydratase EchA6	synonymous_variant c.252G>A p.Ala84Ala	C	T	1	0	0	0
CP000325	246233	MUL_0237	accD3	acetyl-coenzyme a carboxylase carboxyl transferase (subunit beta) AccD3	synonymous_variant c.681G>A p.Pro227Pro	G	A	1	0	0	0
CP000325	246722	MUL_0237	accD3	acetyl-coenzyme a carboxylase carboxyl transferase (subunit beta) AccD3	synonymous_variant c.1170A>G p.Leu390Leu	A	G	1	0	0	0
CP000325	247588					T	C	1	0	0	0
CP000325	248833	MUL_0240		conserved two-domain transmembrane protein	missense_variant c.742A>G p.Thr248Ala	A	G	1	0	0	0
CP000325	249264	MUL_0240		conserved two-domain transmembrane protein	synonymous_variant c.1173C>G p.Ala391Ala	C	G	1	0	0	0
CP000325	249330	MUL_0240		conserved two-domain transmembrane protein	synonymous_variant c.1239C>T p.Ala413Ala	C	T	0	0	0	1
CP000325	249433	MUL_0240		conserved two-domain transmembrane protein	missense_variant c.1342A>G p.Thr448Ala	A	G	1	0	0	0
CP000325	250061	MUL_0241	bioF2_1	8-amino-7-oxononanoate synthase BioF2_1	missense_variant c.449A>G p.Lys150Arg	A	G	1	0	0	0
CP000325	250917					G	C	1	0	0	0
CP000325	251842	MUL_0242	cysM	cysteine synthase B CysM	synonymous_variant c.792C>T p.Gly264Gly	C	T	0	0	1	0
CP000325	252135					C	T	0	0	0	1
CP000325	252199					T	C	1	0	0	0
CP000325	253876					C	T	1	0	0	0
CP000325	253906					T	C	0	0	0	1
CP000325	254031					G	A	0	0	0	1
CP000325	254926	MUL_0247		conserved hypothetical protein	missense_variant c.655G>C p.Ala219Pro	G	C	1	0	0	0
CP000325	255602	MUL_0247		conserved hypothetical protein	missense_variant c.1331C>G p.Ser444Cys	C	G	1	0	0	0
CP000325	255727					A	G	1	0	0	0
CP000325	256116	MUL_0248	prrA	two component response transcriptional regulatory protein PrrA	synonymous_variant c.315A>C p.Ala105Ala	A	C	1	0	0	0
CP000325	257152	MUL_0249	prrB	two component sensor histidine kinase PrrB	missense_variant c.626G>C p.Gly209Ala	G	C	1	0	0	0
CP000325	257923					G	A	0	0	0	1
CP000325	258140					A	G	0	1	0	0
CP000325	258503					T	C	1	0	0	0
CP000325	261378	MUL_0254		oxidoreductase	synonymous_variant c.1209C>T p.Pro403Pro	C	T	1	0	0	0
CP000325	264133	MUL_0256		monooxygenase	missense_variant c.769G>A p.Gly257Arg	C	T	0	0	1	0
CP000325	264965					A	G	1	0	0	0
CP000325	265024					T	C	1	0	0	0
CP000325	266772	MUL_0259	citA	citrate synthase II CitA	missense_variant c.22T>G p.Tyr8Asp	T	G	0	0	0	1
CP000325	266971	MUL_0259	citA	citrate synthase II CitA	missense_variant c.221T>C p.Ile74Thr	T	C	1	0	0	0
CP000325	267191	MUL_0259	citA	citrate synthase II CitA	missense_variant c.441G>C p.Lys147Asn	G	C	1	0	0	0
CP000325	267662					G	A	1	0	0	0
CP000325	267663					G	A	1	0	0	0
CP000325	270876					C	T	1	0	0	0
CP000325	271582					G	A	1	0	0	0
CP000325	271618					C	T	1	0	0	0
CP000325	271974					C	T	1	0	0	0
CP000325	272326					G	T	1	0	0	0
CP000325	272349					G	T	1	0	0	0
CP000325	272541					C	A	1	0	0	0
CP000325	272972					G	C	1	0	0	0
CP000325	273632					A	C	0	0	1	0
CP000325	274986	MUL_0264	fprB	NADPH:adrenodoxin oxidoreductase FprB	synonymous_variant c.372G>T p.Ala124Ala	C	A	1	0	0	0
CP000325	275358					A	G	0	0	0	1
CP000325	275587	MUL_0265		conserved hypothetical protein	missense_variant c.815A>G p.Glu272Gly	T	C	1	0	0	0
CP000325	276992	MUL_0266	serC	phosphoserine aminotransferase SerC	missense_variant c.385G>A p.Glu129Lys	G	A	1	0	0	0
CP000325	277151	MUL_0266	serC	phosphoserine aminotransferase SerC	missense_variant c.544G>A p.Gly182Ser	G	A	0	0	0	1
CP000325	278309	MUL_0267		conserved hypothetical protein	synonymous_variant c.450C>T p.Gly150Gly	C	T	1	0	0	0
CP000325	279750					A	G	1	0	0	0
CP000325	280557	MUL_0271		conserved transmembrane protein	missense_variant c.100A>G p.Ser34Gly	A	G	1	0	0	0
CP000325	280786	MUL_0272		conserved protein	synonymous_variant c.24A>G p.Thr8Thr	A	G	1	0	0	0
CP000325	282274	MUL_0274		conserved transmembrane protein	missense_variant c.151C>T p.Pro51Ser	C	T	0	0	0	1
CP000325	283782	MUL_0274		conserved transmembrane protein	synonymous_variant c.1659G>A p.Glu553Glu	G	A	1	0	0	0
CP000325	284036	MUL_0275		conserved exported protein	synonymous_variant c.207G>A p.Gln69Gln	G	A	1	0	0	0
CP000325	284440	MUL_0276		conserved hypothetical protein	synonymous_variant c.15C>T p.Asp5Asp	C	T	1	0	0	0
CP000325	284537	MUL_0276		conserved hypothetical protein	missense_variant c.112G>C p.Ala38Pro	G	C	1	0	0	0
CP000325	284556	MUL_0276		conserved hypothetical protein	missense_variant c.131C>A p.Thr44Lys	C	A	0	0	0	1
CP000325	285585	MUL_0277		conserved hypothetical protein	missense_variant c.604C>G p.Leu202Val	G	C	1	0	0	0
CP000325	285660	MUL_0277		conserved hypothetical protein	stop_gained c.529C>T p.Arg177*	G	A	1	0	0	0
CP000325	286309	MUL_0278	fadE10	acyl-CoA dehydrogenase FadE10	missense_variant c.1937T>C p.Val646Ala	A	G	1	0	0	0
CP000325	287368	MUL_0278	fadE10	acyl-CoA dehydrogenase FadE10	missense_variant c.878C>T p.Ala293Val	G	A	1	0	0	0
CP000325	288447	MUL_0279	cspB	cold shock-like protein B CspB	synonymous_variant c.540T>G p.Arg180Arg	A	C	1	0	0	0
CP000325	289458	MUL_0281	moaA2	molybdenum cofactor biosynthesis protein A2 MoaA2	missense_variant c.58G>A p.Val20Ile	G	A	1	0	0	0
CP000325	289639	MUL_0281	moaA2	molybdenum cofactor biosynthesis protein A2 MoaA2	missense_variant c.239_240delCCinsTT p.Pro80Leu	C	T	1	0	0	0
CP000325	289640	MUL_0281	moaA2	molybdenum cofactor biosynthesis protein A2 MoaA2	missense_variant c.239_240delCCinsTT p.Pro80Leu	C	T	1	0	0	0
CP000325	290584	MUL_0282	moaD2	molybdenum cofactor biosynthesis protein D 2 MoaD2	missense_variant c.88A>G p.Arg30Gly	A	G	1	0	0	0
CP000325	292129	MUL_0284	moaE2	molybdenum cofactor biosynthesis protein E2 MoaE2	synonymous_variant c.408G>A p.Glu136Glu	C	T	1	0	0	0
CP000325	292789	MUL_0285	mog	molybdopterin biosynthesis Mog protein	missense_variant c.230C>T p.Pro77Leu	G	A	1	0	0	0
CP000325	294495	MUL_0288		conserved hypothetical protein	synonymous_variant c.660A>T p.Gly220Gly	A	T	1	0	0	0
CP000325	294759	MUL_0288		conserved hypothetical protein	missense_variant c.924C>A p.Ser308Arg	C	A	1	0	0	0
CP000325	296265	MUL_0289	ercc3	DNA helicase Ercc3	missense_variant c.68T>C p.Ile23Thr	T	C	1	0	0	0
CP000325	298084	MUL_0290		conserved hypothetical protein	missense_variant c.292C>A p.His98Asn	G	T	1	0	0	0
CP000325	299048	MUL_0292		conserved protein	synonymous_variant c.924C>T p.Arg308Arg	G	A	1	0	0	0
CP000325	302528	MUL_0295	fadB	fatty oxidation protein FadB	synonymous_variant c.1536C>T p.Thr512Thr	G	A	1	0	0	0
CP000325	302548	MUL_0295	fadB	fatty oxidation protein FadB	missense_variant c.1516G>A p.Ala506Thr	C	T	1	0	0	0
CP000325	303137	MUL_0295	fadB	fatty oxidation protein FadB	missense_variant c.927G>T p.Lys309Asn	C	A	0	0	1	0
CP000325	303763	MUL_0295	fadB	fatty oxidation protein FadB	synonymous_variant c.301C>T p.Leu101Leu	G	A	1	0	0	0
CP000325	306363	MUL_0297		aminotransferase	synonymous_variant c.880T>C p.Leu294Leu	T	C	1	0	0	0
CP000325	309103	MUL_0301		conserved hypothetical protein	synonymous_variant c.135C>T p.Ala45Ala	G	A	1	0	0	0
CP000325	310683	MUL_0302	pdc	pyruvate or indole-3-pyruvate decarboxylase Pdc	synonymous_variant c.1383C>G p.Arg461Arg	C	G	1	0	0	0
CP000325	312704	MUL_0306		conserved hypothetical membrane protein	synonymous_variant c.663C>T p.Ser221Ser	G	A	1	0	0	0
CP000325	313275	MUL_0306		conserved hypothetical membrane protein	missense_variant c.92C>T p.Ala31Val	G	A	1	0	0	0
CP000325	313633					T	A	0	0	0	1
CP000325	314061					C	T	1	0	0	0
CP000325	314257					A	G	1	0	0	0
CP000325	315476	MUL_0308		conserved hypothetical protein	missense_variant c.869A>G p.Glu290Gly	T	C	0	0	0	1
CP000325	317026	MUL_0310	echA8_2	enoyl-CoA hydratase, EchA8_2	missense_variant c.23G>A p.Gly8Glu	G	A	1	0	0	0
CP000325	317039	MUL_0310	echA8_2	enoyl-CoA hydratase, EchA8_2	synonymous_variant c.36A>G p.Gly12Gly	A	G	1	0	0	0
CP000325	318309					T	C	1	0	0	0
CP000325	318695					T	C	0	0	0	1
CP000325	321414					G	A	1	0	0	0
CP000325	324268					T	C	0	1	0	0
CP000325	324506	MUL_0319		acyl-CoA dehydrogenase	missense_variant c.887_889delTCCinsGCT p.LeuHis296ArgTyr	G	A	1	0	0	0
CP000325	324508	MUL_0319		acyl-CoA dehydrogenase	missense_variant c.887_889delTCCinsGCT p.LeuHis296ArgTyr	A	C	1	0	0	0
CP000325	325440					A	T	1	0	0	0
CP000325	325483	MUL_0320		conserved hypothetical protein	synonymous_variant c.30A>G p.Glu10Glu	A	G	1	0	0	0
CP000325	326981	MUL_0321		integral membrane transporter	synonymous_variant c.984T>C p.Leu328Leu	A	G	1	0	0	0
CP000325	327049	MUL_0321		integral membrane transporter	missense_variant c.916C>T p.Pro306Ser	G	A	1	0	0	0
CP000325	327371	MUL_0321		integral membrane transporter	synonymous_variant c.594C>G p.Ala198Ala	G	C	1	0	0	0
CP000325	328154					G	A	1	0	0	0
CP000325	329513					G	T	0	0	0	1
CP000325	329521					G	T	1	0	0	0
CP000325	329523					G	T	0	1	0	0
CP000325	330343					C	A	0	0	0	1
CP000325	330552	MUL_0324	cyp189A7	cytochrome P450 189A7 Cyp189A7	missense_variant c.23A>G p.Asp8Gly	A	G	1	0	0	0
CP000325	331943					C	T	0	0	0	1
CP000325	332245					T	G	0	0	0	1
CP000325	334001	MUL_0327		oxidoreductase	synonymous_variant c.258C>T p.Thr86Thr	G	A	0	0	0	1
CP000325	334394	MUL_0328		acyl-CoA transferase	missense_variant c.2312C>T p.Pro771Leu	G	A	1	0	0	0
CP000325	335181	MUL_0328		acyl-CoA transferase	missense_variant c.1525G>A p.Ala509Thr	C	T	1	0	0	0
CP000325	335480	MUL_0328		acyl-CoA transferase	missense_variant c.1226C>G p.Thr409Arg	G	C	1	0	0	0
CP000325	336222	MUL_0328		acyl-CoA transferase	missense_variant c.484G>A p.Gly162Arg	C	T	1	0	0	0
CP000325	337110					A	C	1	0	0	0
CP000325	338352	MUL_0330		aminopeptidase	missense_variant c.467A>T p.Glu156Val	T	A	1	0	0	0
CP000325	338639	MUL_0330		aminopeptidase	synonymous_variant c.180C>T p.Thr60Thr	G	A	1	0	0	0
CP000325	340208					C	T	0	0	0	1
CP000325	342768	MUL_0335		conserved hypothetical protein	missense_variant c.614A>T p.Gln205Leu	T	A	1	0	0	0
CP000325	343052	MUL_0335		conserved hypothetical protein	synonymous_variant c.330G>T p.Leu110Leu	C	A	1	0	0	0
CP000325	343405					A	G	0	0	0	1
CP000325	345897	MUL_0338		conserved integral membrane transport protein	synonymous_variant c.657A>C p.Ala219Ala	T	G	1	0	0	0
CP000325	346188	MUL_0338		conserved integral membrane transport protein	synonymous_variant c.366G>A p.Val122Val	C	T	0	0	0	1
CP000325	346300	MUL_0338		conserved integral membrane transport protein	missense_variant c.254G>T p.Cys85Phe	C	A	1	0	0	0
CP000325	346315	MUL_0338		conserved integral membrane transport protein	missense_variant c.239T>C p.Leu80Pro	A	G	1	0	0	0
CP000325	347241					T	C	1	0	0	0
CP000325	347381					G	A	1	0	0	0
CP000325	348047	MUL_0340	lpqS	lipoprotein LpqS	missense_variant c.247T>C p.Ser83Pro	A	G	1	0	0	0
CP000325	348423	MUL_0341		oxidase	missense_variant c.10C>A p.Leu4Met	C	A	1	0	0	0
CP000325	348933	MUL_0341		oxidase	missense_variant c.520T>G p.Tyr174Asp	T	G	1	0	0	0
CP000325	350202	MUL_0342		conserved membrane protein	synonymous_variant c.720G>A p.Arg240Arg	C	T	0	0	0	1
CP000325	350644	MUL_0342		conserved membrane protein	missense_variant c.278G>A p.Gly93Asp	C	T	1	0	0	0
CP000325	353144	MUL_0345		monoxygenase	synonymous_variant c.918C>T p.Ile306Ile	G	A	1	0	0	0
CP000325	353481	MUL_0345		monoxygenase	missense_variant c.581G>A p.Cys194Tyr	C	T	1	0	0	0
CP000325	353548	MUL_0345		monoxygenase	missense_variant c.514A>G p.Lys172Glu	T	C	0	0	0	1
CP000325	354690	MUL_0346		dehydrogenase	missense_variant c.1129G>A p.Gly377Ser	C	T	0	0	0	1
CP000325	355631	MUL_0346		dehydrogenase	missense_variant c.188A>C p.Asp63Ala	T	G	1	0	0	0
CP000325	356046	MUL_0347	mhpB	extradiol dioxygenase, MhpB	missense_variant c.600C>A p.Asp200Glu	G	T	0	0	0	1
CP000325	356173	MUL_0347	mhpB	extradiol dioxygenase, MhpB	missense_variant c.473A>G p.Glu158Gly	T	C	0	0	0	1
CP000325	356738					G	A	1	0	0	0
CP000325	357234					C	G	1	0	0	0
CP000325	357779	MUL_0348		transcriptional regulatory protein	missense_variant c.458C>T p.Pro153Leu	C	T	0	0	0	1
CP000325	360520	MUL_0350		two component sensor kinase	missense_variant c.509T>C p.Ile170Thr	A	G	1	0	0	0
CP000325	360606	MUL_0350		two component sensor kinase	synonymous_variant c.423C>A p.Ala141Ala	G	T	0	0	0	1
CP000325	361007	MUL_0350		two component sensor kinase	missense_variant c.22G>C p.Glu8Gln	C	G	1	0	0	0
CP000325	361024	MUL_0350		two component sensor kinase	missense_variant c.5T>C p.Met2Thr	A	G	1	0	0	0
CP000325	364566	MUL_0354		integral membrane protein	missense_variant c.1307C>G p.Pro436Arg	G	C	0	0	0	1
CP000325	364968	MUL_0354		integral membrane protein	missense_variant c.905A>G p.His302Arg	T	C	1	0	0	0
CP000325	365370	MUL_0354		integral membrane protein	missense_variant c.503T>C p.Leu168Pro	A	G	1	0	0	0
CP000325	365659	MUL_0354		integral membrane protein	missense_variant c.214G>A p.Ala72Thr	C	T	1	0	0	0
CP000325	365946					C	T	1	0	0	0
CP000325	366363					G	A	1	0	0	0
CP000325	366822	MUL_0356		transport system kinase	missense_variant c.430A>G p.Lys144Glu	T	C	1	0	0	0
CP000325	367227	MUL_0356		transport system kinase	missense_variant c.25G>C p.Ala9Pro	C	G	1	0	0	0
CP000325	367275	MUL_0357		beta-ketoacyl CoA thiolase	synonymous_variant c.1194A>G p.Ala398Ala	T	C	1	0	0	0
CP000325	367458	MUL_0357		beta-ketoacyl CoA thiolase	synonymous_variant c.1011G>C p.Leu337Leu	C	G	0	0	0	1
CP000325	368457	MUL_0357		beta-ketoacyl CoA thiolase	synonymous_variant c.12G>A p.Arg4Arg	C	T	1	0	0	0
CP000325	369775	MUL_0359		enoyl-CoA hydratase	missense_variant c.431C>T p.Ala144Val	G	A	1	0	0	0
CP000325	370644	MUL_0360		acyl-CoA dehydrogenase	missense_variant c.454A>G p.Ile152Val	T	C	1	0	0	0
CP000325	371710	MUL_0361		acyl-CoA dehydrogenase	missense_variant c.451G>C p.Asp151His	C	G	1	0	0	0
CP000325	372367	MUL_0362		acyl-CoA synthetase	synonymous_variant c.1344A>G p.Glu448Glu	T	C	0	0	0	1
CP000325	372611	MUL_0362		acyl-CoA synthetase	missense_variant c.1100T>C p.Leu367Ser	A	G	1	0	0	0
CP000325	374919	MUL_0364		acyl-CoA transferase	missense_variant c.128G>A p.Gly43Asp	C	T	1	0	0	0
CP000325	377530	MUL_0367	mcmA2a	methylmalonyl-CoA mutase beta subunit, McmA2a	missense_variant c.470C>A p.Thr157Asn	G	T	1	0	0	0
CP000325	378020					G	A	1	0	0	0
CP000325	378028					G	A	1	0	0	0
CP000325	378107					T	C	1	0	0	0
CP000325	378878	MUL_0368		conserved hypothetical protein	synonymous_variant c.60G>T p.Gly20Gly	C	A	1	0	0	0
CP000325	379087	MUL_0369	lpqR	conserved lipoprotein, LpqR	missense_variant c.721G>A p.Gly241Arg	C	T	1	0	0	0
CP000325	382172	MUL_0371		chitinase/cellulase	synonymous_variant c.303A>C p.Thr101Thr	A	C	1	0	0	0
CP000325	382835	MUL_0372		hypothetical membrane protein	missense_variant c.487C>T p.Arg163Trp	G	A	0	0	0	1
CP000325	383306	MUL_0372		hypothetical membrane protein	synonymous_variant c.16T>C p.Leu6Leu	A	G	1	0	0	0
CP000325	383333					T	C	1	0	0	0
CP000325	383456					A	G	1	0	0	0
CP000325	383554					C	G	1	0	0	0
CP000325	384275	MUL_0373	crtE	geranylgeranyl pyrophosphate synthase CrtE	missense_variant c.556T>C p.Trp186Arg	T	C	0	0	0	1
CP000325	384992					G	A	1	0	0	0
CP000325	386268					T	C	1	0	0	0
CP000325	386523	MUL_0375	crtB	phytoene synthase, CrtB	synonymous_variant c.54A>G p.Glu18Glu	A	G	1	0	0	0
CP000325	387493	MUL_0376	crtYc	lycopene cyclase, CrtYc	missense_variant c.68C>T p.Ala23Val	C	T	1	0	0	0
CP000325	387726	MUL_0376	crtYc	lycopene cyclase, CrtYc	missense_variant c.301C>T p.Leu101Phe	C	T	0	0	0	1
CP000325	389016					C	T	1	0	0	0
CP000325	389644					T	C	1	0	0	0
CP000325	390164					G	A	1	0	0	0
CP000325	390320					T	C	1	0	0	0
CP000325	390350					C	T	1	0	0	0
CP000325	393870	MUL_0383	ansP1	L-asparagine permease AnsP1	synonymous_variant c.1191T>C p.Ile397Ile	A	G	1	0	0	0
CP000325	394829	MUL_0383	ansP1	L-asparagine permease AnsP1	missense_variant c.232A>G p.Ser78Gly	T	C	1	0	0	0
CP000325	396203					G	A	1	0	0	0
CP000325	396690					T	C	1	0	0	0
CP000325	398626					A	G	0	0	0	1
CP000325	398668					T	C	0	0	1	0
CP000325	398863					C	T	1	0	0	0
CP000325	399702	MUL_0389		conserved hypothetical protein	missense_variant c.274G>C p.Ala92Pro	G	C	1	0	0	0
CP000325	399941	MUL_0389		conserved hypothetical protein	synonymous_variant c.513G>A p.Glu171Glu	G	A	1	0	0	0
CP000325	400016	MUL_0389		conserved hypothetical protein	synonymous_variant c.588G>C p.Pro196Pro	G	C	1	0	0	0
CP000325	401822					T	C	1	0	0	0
CP000325	404611	MUL_0393	rhlE1	ATP-dependent RNA helicase, RhlE1	missense_variant c.1439A>G p.Lys480Arg	T	C	1	0	0	0
CP000325	406408					G	A	1	0	0	0
CP000325	406612					G	A	1	0	0	0
CP000325	407916	MUL_0395	metH	5-methyltetrahydrofolate--homocysteine methyltransferase, MetH	synonymous_variant c.1128A>G p.Pro376Pro	A	G	1	0	0	0
CP000325	407993	MUL_0395	metH	5-methyltetrahydrofolate--homocysteine methyltransferase, MetH	missense_variant c.1205C>A p.Thr402Asn	C	A	1	0	0	0
CP000325	409150	MUL_0395	metH	5-methyltetrahydrofolate--homocysteine methyltransferase, MetH	missense_variant c.2362G>A p.Glu788Lys	G	A	1	0	0	0
CP000325	410490	MUL_0395	metH	5-methyltetrahydrofolate--homocysteine methyltransferase, MetH	synonymous_variant c.3702A>G p.Pro1234Pro	A	G	1	0	0	0
CP000325	411475	MUL_0396		hypothetical protein	missense_variant c.448G>A p.Glu150Lys	G	A	1	0	0	0
CP000325	414210					T	C	1	0	0	0
CP000325	414276					A	C	1	0	0	0
CP000325	416136	MUL_0403		conserved hypothetical protein	missense_variant c.232G>A p.Gly78Ser	C	T	0	0	0	1
CP000325	416548	MUL_0404	lpdB	dihydrolipoamide dehydrogenase, LpdB	missense_variant c.1378C>G p.Arg460Gly	G	C	1	0	0	0
CP000325	416713	MUL_0404	lpdB	dihydrolipoamide dehydrogenase, LpdB	missense_variant c.1213A>G p.Thr405Ala	T	C	1	0	0	0
CP000325	417082	MUL_0404	lpdB	dihydrolipoamide dehydrogenase, LpdB	missense_variant c.844A>C p.Ile282Leu	T	G	1	0	0	0
CP000325	417449	MUL_0404	lpdB	dihydrolipoamide dehydrogenase, LpdB	missense_variant c.477G>C p.Gln159His	C	G	0	0	0	1
CP000325	417475	MUL_0404	lpdB	dihydrolipoamide dehydrogenase, LpdB	missense_variant c.451A>G p.Ile151Val	T	C	1	0	0	0
CP000325	418586	MUL_0405	cfp29	29 kDa antigen Cfp29	synonymous_variant c.657A>C p.Gly219Gly	T	G	1	0	0	0
CP000325	418663	MUL_0405	cfp29	29 kDa antigen Cfp29	missense_variant c.580C>T p.His194Tyr	G	A	1	0	0	0
CP000325	419781	MUL_0406		conserved hypothetical protein	missense_variant c.466A>G p.Ile156Val	T	C	1	0	0	0
CP000325	420517					G	A	0	0	0	1
CP000325	421021					G	A	1	0	0	0
CP000325	421227					G	T	1	0	0	0
CP000325	422070	MUL_0409		conserved hypothetical protein	missense_variant c.587T>C p.Val196Ala	A	G	1	0	0	0
CP000325	423308	MUL_0410	purL	phosphoribosylformylglycinamidine synthase II, PurL	missense_variant c.555C>G p.Asp185Glu	C	G	1	0	0	0
CP000325	423365	MUL_0410	purL	phosphoribosylformylglycinamidine synthase II, PurL	synonymous_variant c.612T>C p.Gly204Gly	T	C	1	0	0	0
CP000325	423522	MUL_0410	purL	phosphoribosylformylglycinamidine synthase II, PurL	missense_variant c.769A>G p.Lys257Glu	A	G	1	0	0	0
CP000325	425090	MUL_0411		conserved hypothetical secreted protein	missense_variant c.7A>G p.Ser3Gly	A	G	1	0	0	0
CP000325	426915	MUL_0413	cpsY	UDP-glucose-4-epimerase, CpsY	synonymous_variant c.1335A>G p.Glu445Glu	T	C	1	0	0	0
CP000325	427143	MUL_0413	cpsY	UDP-glucose-4-epimerase, CpsY	synonymous_variant c.1107G>C p.Arg369Arg	C	G	0	0	0	1
CP000325	428184	MUL_0413	cpsY	UDP-glucose-4-epimerase, CpsY	synonymous_variant c.66C>T p.Val22Val	G	A	1	0	0	0
CP000325	428857					C	T	1	0	0	0
CP000325	428858					C	T	1	0	0	0
CP000325	430036	MUL_0415	mce2A	MCE-family protein Mce2A	missense_variant c.952C>T p.Pro318Ser	G	A	1	0	0	0
CP000325	430383	MUL_0415	mce2A	MCE-family protein Mce2A	missense_variant c.605A>G p.His202Arg	T	C	1	0	0	0
CP000325	430488	MUL_0415	mce2A	MCE-family protein Mce2A	missense_variant c.500A>G p.Asn167Ser	T	C	1	0	0	0
CP000325	430769	MUL_0415	mce2A	MCE-family protein Mce2A	synonymous_variant c.219A>G p.Glu73Glu	T	C	1	0	0	0
CP000325	432784	MUL_0417	purF	amidophosphoribosyltransferase, PurF	missense_variant c.1364T>C p.Ile455Thr	T	C	1	0	0	0
CP000325	433215	MUL_0418	purM	5'-phosphoribosyl-5-aminoimidazole synthetase, PurM	missense_variant c.151G>A p.Ala51Thr	G	A	1	0	0	0
CP000325	435186	MUL_0420		conserved hypothetical protein	missense_variant c.523G>A p.Gly175Ser	C	T	0	0	0	1
CP000325	437513	MUL_0423	ctpV	metal cation transporter p-type ATPase, CtpV	synonymous_variant c.1164G>A p.Val388Val	C	T	0	0	0	1
CP000325	437827	MUL_0423	ctpV	metal cation transporter p-type ATPase, CtpV	missense_variant c.850C>T p.Leu284Phe	G	A	0	0	0	1
CP000325	438833	MUL_0424		conserved hypothetical protein	synonymous_variant c.208C>T p.Leu70Leu	G	A	1	0	0	0
CP000325	438921	MUL_0424		conserved hypothetical protein	synonymous_variant c.120A>G p.Ala40Ala	T	C	1	0	0	0
CP000325	439459	MUL_0425		conserved hypothetical protein	synonymous_variant c.70C>T p.Leu24Leu	G	A	1	0	0	0
CP000325	440617					T	C	1	0	0	0
CP000325	441091					C	T	0	0	0	1
CP000325	447416	MUL_0435		transcriptional regulatory protein	synonymous_variant c.153G>C p.Arg51Arg	G	C	1	0	0	0
CP000325	448048	MUL_0436	mshD	mycothiol acetyltransferase, MshD	synonymous_variant c.21C>T p.Arg7Arg	C	T	1	0	0	0
CP000325	448452	MUL_0436	mshD	mycothiol acetyltransferase, MshD	missense_variant c.425A>G p.Gln142Arg	A	G	1	0	0	0
CP000325	449130	MUL_0437	phoS3	phosphate-binding protein 3 precursor, PhoS3	missense_variant c.4A>G p.Met2Val	A	G	1	0	0	0
CP000325	450496					C	T	1	0	0	0
CP000325	450819					T	C	0	0	0	1
CP000325	450920					C	G	1	0	0	0
CP000325	451439	MUL_0439	pstA	phosphate-transport integral membrane ABC transporter, PstA	missense_variant c.121G>A p.Ala41Thr	G	A	1	0	0	0
CP000325	452112	MUL_0439	pstA	phosphate-transport integral membrane ABC transporter, PstA	missense_variant c.794G>A p.Gly265Glu	G	A	1	0	0	0
CP000325	452738	MUL_0440	phoT	phosphate-transport ATP-binding protein ABC transporter, PhoT	synonymous_variant c.492G>A p.Ala164Ala	G	A	1	0	0	0
CP000325	452834	MUL_0440	phoT	phosphate-transport ATP-binding protein ABC transporter, PhoT	synonymous_variant c.588A>G p.Gln196Gln	A	G	1	0	0	0
CP000325	453962					A	G	0	1	0	0
CP000325	454520					T	G	0	0	0	1
CP000325	454959					T	G	1	0	0	0
CP000325	460388					A	G	1	0	0	0
CP000325	460688	MUL_0448		ArsR-family transcriptional regulator	missense_variant c.169T>C p.Ser57Pro	A	G	1	0	0	0
CP000325	461147	MUL_0449		conserved hypothetical protein	missense_variant c.76G>T p.Val26Phe	C	A	1	0	0	0
CP000325	461192	MUL_0449		conserved hypothetical protein	missense_variant c.31T>C p.Phe11Leu	A	G	1	0	0	0
CP000325	461685	MUL_0450		O-methyltransferase	missense_variant c.370C>T p.His124Tyr	C	T	1	0	0	0
CP000325	461942	MUL_0450		O-methyltransferase	missense_variant c.627_628delGGinsAA p.Ala210Thr	G	A	1	0	0	0
CP000325	461943	MUL_0450		O-methyltransferase	missense_variant c.627_628delGGinsAA p.Ala210Thr	G	A	1	0	0	0
CP000325	464593	MUL_0453		conserved protein	missense_variant c.854C>T p.Ala285Val	G	A	1	0	0	0
CP000325	465390	MUL_0453		conserved protein	synonymous_variant c.57C>T p.Pro19Pro	G	A	1	0	0	0
CP000325	465800	MUL_0454	atsD	arylsulfatase AtsD	missense_variant c.325T>G p.Ser109Ala	T	G	1	0	0	0
CP000325	466742	MUL_0454	atsD	arylsulfatase AtsD	synonymous_variant c.1267C>T p.Leu423Leu	C	T	1	0	0	0
CP000325	467605	MUL_0454	atsD	arylsulfatase AtsD	synonymous_variant c.2130C>T p.Tyr710Tyr	C	T	1	0	0	0
CP000325	467957	MUL_0454	atsD	arylsulfatase AtsD	missense_variant c.2482A>G p.Thr828Ala	A	G	1	0	0	0
CP000325	468708					G	A	0	1	0	0
CP000325	468970					T	C	1	0	0	0
CP000325	469366					C	T	1	0	0	0
CP000325	469714					G	A	1	0	0	0
CP000325	470287	MUL_0456		conserved protein	missense_variant c.330A>C p.Glu110Asp	A	C	1	0	0	0
CP000325	470612	MUL_0457		conserved hypothetical protein	synonymous_variant c.165C>T p.Asp55Asp	C	T	1	0	0	0
CP000325	470740	MUL_0458		conserved hypothetical protein	missense_variant c.293A>G p.Asp98Gly	A	G	0	0	0	1
CP000325	470939	MUL_0458		conserved hypothetical protein	missense_variant c.305A>T p.His102Leu	A	T	0	0	0	1
CP000325	471152	MUL_0458		conserved hypothetical protein	missense_variant c.518C>G p.Ala173Gly	C	G	1	0	0	0
CP000325	472768	MUL_0459		carbon monoxide dehydrogenase	missense_variant c.1130T>C p.Phe377Ser	T	C	1	0	0	0
CP000325	473602	MUL_0459		carbon monoxide dehydrogenase	missense_variant c.1964C>T p.Ala655Val	C	T	0	0	0	1
CP000325	474393	MUL_0460		conserved hypothetical protein	missense_variant c.867T>G p.Asn289Lys	A	C	1	0	0	0
CP000325	475046	MUL_0460		conserved hypothetical protein	missense_variant c.214A>G p.Ser72Gly	T	C	1	0	0	0
CP000325	475086	MUL_0460		conserved hypothetical protein	missense_variant c.174C>G p.Asp58Glu	G	C	1	0	0	0
CP000325	475291					G	T	1	0	0	0
CP000325	477244	MUL_0464	phoR	two component system response phosphate sensor kinase, PhoR	missense_variant c.29A>C p.Gln10Pro	A	C	1	0	0	0
CP000325	478812	MUL_0465		conserved protein	missense_variant c.261A>C p.Leu87Phe	T	G	0	0	0	1
CP000325	479146					G	A	1	0	0	0
CP000325	479514					A	G	1	0	0	0
CP000325	481551	MUL_0467		hypothetical secreted protein	missense_variant c.655A>G p.Ser219Gly	A	G	1	0	0	0
CP000325	482063	MUL_0467		hypothetical secreted protein	synonymous_variant c.1167C>T p.Cys389Cys	C	T	1	0	0	0
CP000325	482236	MUL_0467		hypothetical secreted protein	missense_variant c.1340G>A p.Arg447Lys	G	A	1	0	0	0
CP000325	482921	MUL_0469		conserved hypothetical protein	missense_variant c.127C>T p.Arg43Cys	G	A	1	0	0	0
CP000325	485611	MUL_0473	cyp51B1	cytochrome P450 51B1 Cyp51B1	missense_variant c.884T>C p.Leu295Pro	A	G	1	0	0	0
CP000325	485616	MUL_0473	cyp51B1	cytochrome P450 51B1 Cyp51B1	synonymous_variant c.879C>A p.Gly293Gly	G	T	1	0	0	0
CP000325	485989	MUL_0473	cyp51B1	cytochrome P450 51B1 Cyp51B1	missense_variant c.506G>A p.Cys169Tyr	C	T	1	0	0	0
CP000325	486480	MUL_0473	cyp51B1	cytochrome P450 51B1 Cyp51B1	synonymous_variant c.15C>T p.Ile5Ile	G	A	1	0	0	0
CP000325	486570	MUL_0474		short-chain alcohol dehydrogenase	missense_variant c.746A>G p.Glu249Gly	T	C	0	0	0	1
CP000325	487258	MUL_0474		short-chain alcohol dehydrogenase	missense_variant c.58C>T p.Pro20Ser	G	A	1	0	0	0
CP000325	487298	MUL_0474		short-chain alcohol dehydrogenase	synonymous_variant c.18T>C p.Pro6Pro	A	G	1	0	0	0
CP000325	488269	MUL_0475	cyp123A3	cytochrome P450 123A3 Cyp123A3	missense_variant c.267A>G p.Ile89Met	T	C	1	0	0	0
CP000325	488387	MUL_0475	cyp123A3	cytochrome P450 123A3 Cyp123A3	missense_variant c.149G>A p.Arg50His	C	T	1	0	0	0
CP000325	488661	MUL_0476		conserved hypothetical protein	synonymous_variant c.291G>A p.Gly97Gly	C	T	0	0	0	1
CP000325	490052	MUL_0477	aldA	NAD-dependent aldehyde dehydrogenase, AldA	synonymous_variant c.642A>C p.Thr214Thr	A	C	1	0	0	0
CP000325	490737	MUL_0477	aldA	NAD-dependent aldehyde dehydrogenase, AldA	missense_variant c.1327G>A p.Ala443Thr	G	A	1	0	0	0
CP000325	491957					C	T	1	0	0	0
CP000325	492775	MUL_0480		4-carboxymuconolactone decarboxylase	synonymous_variant c.222C>T p.Ala74Ala	C	T	1	0	0	0
CP000325	493166	MUL_0481	purD	phosphoribosylamine-glycine ligase, PurD	missense_variant c.137T>C p.Val46Ala	T	C	1	0	0	0
CP000325	495906					C	G	0	0	0	1
CP000325	495988					T	C	1	0	0	0
CP000325	496243	MUL_0483		conserved hypothetical protein	synonymous_variant c.18A>G p.Val6Val	A	G	1	0	0	0
CP000325	496273	MUL_0483		conserved hypothetical protein	synonymous_variant c.48T>C p.Gly16Gly	T	C	1	0	0	0
CP000325	497157					C	T	1	0	0	0
CP000325	497350	MUL_0484	moeY	molybdopterin biosynthesis protein, MoeY	stop_gained c.2114C>A p.Ser705*	G	T	0	0	0	1
CP000325	497914	MUL_0484	moeY	molybdopterin biosynthesis protein, MoeY	missense_variant c.1550C>T p.Pro517Leu	G	A	1	0	0	0
CP000325	497965	MUL_0484	moeY	molybdopterin biosynthesis protein, MoeY	missense_variant c.1499C>T p.Ala500Val	G	A	1	0	0	0
CP000325	498108	MUL_0484	moeY	molybdopterin biosynthesis protein, MoeY	synonymous_variant c.1356G>A p.Glu452Glu	C	T	1	0	0	0
CP000325	499124	MUL_0484	moeY	molybdopterin biosynthesis protein, MoeY	missense_variant c.340T>C p.Trp114Arg	A	G	1	0	0	0
CP000325	500622					C	G	1	0	0	0
CP000325	501201	MUL_0486	ggtA	bifunctional acylase, GgtA	missense_variant c.1328G>A p.Ser443Asn	C	T	1	0	0	0
CP000325	501953	MUL_0486	ggtA	bifunctional acylase, GgtA	synonymous_variant c.576T>C p.Tyr192Tyr	A	G	1	0	0	0
CP000325	502732	MUL_0487		conserved hypothetical membrane protein	missense_variant c.787G>A p.Gly263Ser	C	T	1	0	0	0
CP000325	503506	MUL_0487		conserved hypothetical membrane protein	missense_variant c.13T>C p.Ser5Pro	A	G	1	0	0	0
CP000325	506749	MUL_0491	cyp126A3	cytochrome P450 126A3 Cyp126A3	missense_variant c.283C>T p.Leu95Phe	C	T	1	0	0	0
CP000325	507547	MUL_0491	cyp126A3	cytochrome P450 126A3 Cyp126A3	missense_variant c.1081G>A p.Gly361Arg	G	A	1	0	0	0
CP000325	508355	MUL_0492		PPE family protein	missense_variant c.346C>T p.His116Tyr	C	T	0	0	0	1
CP000325	508810	MUL_0492		PPE family protein	synonymous_variant c.801C>T p.Phe267Phe	C	T	1	0	0	0
CP000325	509221					C	T	1	0	0	0
CP000325	509324					C	T	1	0	0	0
CP000325	509689	MUL_0493		conserved hypothetical regulatory protein	missense_variant c.268C>T p.Pro90Ser	C	T	1	0	0	0
CP000325	511089	MUL_0494		aldehyde dehydrogenase	missense_variant c.247A>G p.Thr83Ala	A	G	1	0	0	0
CP000325	511662	MUL_0494		aldehyde dehydrogenase	missense_variant c.820C>T p.Pro274Ser	C	T	1	0	0	0
CP000325	511973	MUL_0494		aldehyde dehydrogenase	synonymous_variant c.1131C>A p.Gly377Gly	C	A	1	0	0	0
CP000325	512256	MUL_0494		aldehyde dehydrogenase	missense_variant c.1414T>C p.Tyr472His	T	C	0	0	0	1
CP000325	515016	MUL_0497	purC	phosphoribosylaminoimidazole- succinocarboxamide synthase, PurC	missense_variant c.862G>A p.Gly288Ser	G	A	1	0	0	0
CP000325	517138	MUL_0499		conserved membrane protein	missense_variant c.433A>G p.Thr145Ala	T	C	0	0	0	1
CP000325	517441	MUL_0499		conserved membrane protein	missense_variant c.130G>A p.Gly44Ser	C	T	1	0	0	0
CP000325	517973	MUL_0500		transcriptional regulator	synonymous_variant c.309C>T p.Asn103Asn	C	T	0	0	0	1
CP000325	517995	MUL_0500		transcriptional regulator	missense_variant c.331G>A p.Asp111Asn	G	A	1	0	0	0
CP000325	518154	MUL_0500		transcriptional regulator	missense_variant c.490T>C p.Phe164Leu	T	C	1	0	0	0
CP000325	519941					T	G	1	0	0	0
CP000325	520812	MUL_0503		conserved hypothetical integral membrane protein	missense_variant c.902T>C p.Val301Ala	A	G	1	0	0	0
CP000325	521447	MUL_0503		conserved hypothetical integral membrane protein	synonymous_variant c.267T>C p.Leu89Leu	A	G	0	0	0	1
CP000325	524248	MUL_0508		hypothetical protein	missense_variant c.364G>A p.Asp122Asn	G	A	1	0	0	0
CP000325	524255					G	C	1	0	0	0
CP000325	525200					G	C	1	0	0	0
CP000325	525353	MUL_0511		hypothetical protein	missense_variant c.85T>C p.Trp29Arg	T	C	1	0	0	0
CP000325	527938	MUL_0513		hypothetical protein	missense_variant c.83C>T p.Pro28Leu	G	A	1	0	0	0
CP000325	529180	MUL_0515		hypothetical protein	missense_variant c.352A>G p.Ile118Val	A	G	1	0	0	0
CP000325	529404	MUL_0515		hypothetical protein	synonymous_variant c.576C>A p.Arg192Arg	C	A	1	0	0	0
CP000325	530098	MUL_0515		hypothetical protein	missense_variant c.1270T>C p.Ser424Pro	T	C	1	0	0	0
CP000325	532464					G	A	1	0	0	0
CP000325	538187	MUL_0525		transcriptional regulatory protein	synonymous_variant c.147A>G p.Leu49Leu	A	G	0	0	0	1
CP000325	538742	MUL_0525		transcriptional regulatory protein	synonymous_variant c.702T>C p.Thr234Thr	T	C	1	0	0	0
CP000325	539304	MUL_0526		conserved hypothetical protein	synonymous_variant c.370A>C p.Arg124Arg	A	C	1	0	0	0
CP000325	539974	MUL_0527		conserved hypothetical protein	synonymous_variant c.561C>A p.Thr187Thr	C	A	1	0	0	0
CP000325	540030	MUL_0527		conserved hypothetical protein	missense_variant c.617T>G p.Phe206Cys	T	G	1	0	0	0
CP000325	541131	MUL_0529		prophage integrase	synonymous_variant c.184T>C p.Leu62Leu	T	C	1	0	0	0
CP000325	541247	MUL_0529		prophage integrase	synonymous_variant c.300C>T p.Asn100Asn	C	T	1	0	0	0
CP000325	542697					G	A	1	0	0	0
CP000325	545355					C	T	1	0	0	0
CP000325	549707	MUL_0540	amiC_2	amidase, AmiC_2	missense_variant c.994A>G p.Asn332Asp	A	G	1	0	0	0
CP000325	551052					A	G	0	0	0	1
CP000325	551367					C	T	1	0	0	0
CP000325	551514					A	G	0	0	0	1
CP000325	552486	MUL_0542		multidrug resistance integral membrane efflux protein	synonymous_variant c.426C>T p.Pro142Pro	C	T	1	0	0	0
CP000325	553154	MUL_0542		multidrug resistance integral membrane efflux protein	missense_variant c.1094C>T p.Ala365Val	C	T	0	0	0	1
CP000325	555602	MUL_0546		glucose kinase	synonymous_variant c.324C>T p.Arg108Arg	C	T	1	0	0	0
CP000325	556989					C	T	0	0	0	1
CP000325	557766	MUL_0548		epimerase	synonymous_variant c.384C>T p.Val128Val	C	T	1	0	0	0
CP000325	558031	MUL_0548		epimerase	synonymous_variant c.649C>T p.Leu217Leu	C	T	1	0	0	0
CP000325	558614	MUL_0549		conserved hypothetical protein	synonymous_variant c.342G>A p.Arg114Arg	G	A	0	0	1	0
CP000325	561967					T	C	1	0	0	0
CP000325	565722	MUL_0559		conserved hypothetical secreted protein	missense_variant c.14G>A p.Gly5Glu	G	A	1	0	0	0
CP000325	565753	MUL_0559		conserved hypothetical secreted protein	synonymous_variant c.45C>T p.Val15Val	C	T	1	0	0	0
CP000325	566225	MUL_0559		conserved hypothetical secreted protein	missense_variant c.517A>G p.Thr173Ala	A	G	1	0	0	0
CP000325	569213					G	A	1	0	0	0
CP000325	570708					G	A	1	0	0	0
CP000325	571748					G	T	1	0	0	0
CP000325	571753					T	C	1	0	0	0
CP000325	571874	MUL_0566		conserved hypothetical protein	synonymous_variant c.72C>T p.Ser24Ser	C	T	1	0	0	0
CP000325	581748	MUL_0573	aspC	aspartate aminotransferase AspC	missense_variant c.230T>G p.Val77Gly	A	C	1	0	0	0
CP000325	583899	MUL_0574		iron-sulphur-binding reductase	missense_variant c.1058G>A p.Gly353Glu	C	T	1	0	0	0
CP000325	588893					T	C	1	0	0	0
CP000325	589761					T	C	1	0	0	0
CP000325	590231					A	G	0	0	0	1
CP000325	591427	MUL_0579	iniB	conserved hypothetical membrane protein, IniB	missense_variant c.244A>G p.Thr82Ala	A	G	1	0	0	0
CP000325	594909	MUL_0580	iniA	conserved hypothetical protein IniA	missense_variant c.758G>A p.Ser253Asn	G	A	1	0	0	0
CP000325	596287	MUL_0581	iniC	conserved protein IniC	missense_variant c.298T>C p.Cys100Arg	T	C	1	0	0	0
CP000325	597024	MUL_0581	iniC	conserved protein IniC	synonymous_variant c.1035G>A p.Leu345Leu	G	A	1	0	0	0
CP000325	601209					G	A	1	0	0	0
CP000325	602450	MUL_0587	coxM_2	aerobic-type carbon monoxide dehydrogenase, CoxM_2	missense_variant c.191G>A p.Arg64Gln	C	T	1	0	0	0
CP000325	602688	MUL_0588	coxL_2	aerobic-type carbon monoxide dehydrogenase, CoxL_2	missense_variant c.2280G>C p.Leu760Phe	C	G	0	0	0	1
CP000325	604140	MUL_0588	coxL_2	aerobic-type carbon monoxide dehydrogenase, CoxL_2	synonymous_variant c.828G>A p.Gly276Gly	C	T	0	0	0	1
CP000325	604517	MUL_0588	coxL_2	aerobic-type carbon monoxide dehydrogenase, CoxL_2	missense_variant c.451C>A p.Gln151Lys	G	T	0	1	0	0
CP000325	605646	MUL_0589		conserved hypothetical protein	stop_lost&splice_region_variant c.529T>C p.Ter177Argext*?	T	C	1	0	0	0
CP000325	606439					G	A	1	0	0	0
CP000325	606782					G	C	1	0	0	0
CP000325	606942					G	A	1	0	0	0
CP000325	607548					G	A	1	0	0	0
CP000325	607946					A	G	1	0	0	0
CP000325	609133	MUL_0593	dnaK	chaperone protein DnaK	synonymous_variant c.1051C>T p.Leu351Leu	C	T	0	0	0	1
CP000325	609402	MUL_0593	dnaK	chaperone protein DnaK	synonymous_variant c.1320A>G p.Pro440Pro	A	G	1	0	0	0
CP000325	610025	MUL_0594	grpE	GrpE protein (Hsp-70 cofactor)	synonymous_variant c.78A>G p.Arg26Arg	A	G	1	0	0	0
CP000325	613492					T	C	0	1	0	0
CP000325	613499					A	G	1	0	0	0
CP000325	613508					C	A	1	0	0	0
CP000325	613509					A	G	1	0	0	0
CP000325	613510					G	T	1	0	0	0
CP000325	613514					C	G	1	0	0	0
CP000325	615200					T	C	1	0	0	0
CP000325	618818					C	G	1	0	0	0
CP000325	618837					G	T	1	0	0	0
CP000325	618838					T	C	1	0	0	0
CP000325	618840					T	C	1	0	0	0
CP000325	618848					C	G	1	0	0	0
CP000325	618860					A	C	1	0	0	0
CP000325	618863					C	G	1	0	0	0
CP000325	618875					C	G	1	0	0	0
CP000325	618877					T	C	1	0	0	0
CP000325	618880					T	C	1	0	0	0
CP000325	618881					C	T	1	0	0	0
CP000325	618935					C	T	1	0	0	0
CP000325	618938					A	G	1	0	0	0
CP000325	618941					A	G	1	0	0	0
CP000325	618945					C	G	1	0	0	0
CP000325	618946					G	A	1	0	0	0
CP000325	618952					A	G	1	0	0	0
CP000325	618953					A	G	1	0	0	0
CP000325	618956					C	T	1	0	0	0
CP000325	618968					A	G	1	0	0	0
CP000325	618971					A	G	1	0	0	0
CP000325	619021					C	A	1	0	0	0
CP000325	619026					A	T	1	0	0	0
CP000325	619027					G	A	1	0	0	0
CP000325	619028					G	C	1	0	0	0
CP000325	619082					A	G	1	0	0	0
CP000325	619085					C	G	1	0	0	0
CP000325	619088					A	C	1	0	0	0
CP000325	619091					A	G	1	0	0	0
CP000325	619108					A	G	1	0	0	0
CP000325	620615					A	C	1	0	0	0
CP000325	620679					G	A	1	0	0	0
CP000325	621235					G	T	1	0	0	0
CP000325	621276					G	T	1	0	0	0
CP000325	621318					A	T	0	0	0	1
CP000325	621965					T	C	1	0	0	0
CP000325	622031					C	A	1	0	0	0
CP000325	623122	MUL_0604	cyp185A4	cytochrome P450 185A4 Cyp185A4	missense_variant c.734G>A p.Gly245Asp	C	T	1	0	0	0
CP000325	623971					G	C	1	0	0	0
CP000325	624378					C	T	1	0	0	0
CP000325	625375					G	A	1	0	0	0
CP000325	626616	MUL_0606		membrane acyltransferase	synonymous_variant c.1125T>C p.Asn375Asn	T	C	0	0	0	1
CP000325	627882					G	A	1	0	0	0
CP000325	628748	MUL_0609		transmembrane acyltransferase	missense_variant c.1262C>A p.Thr421Asn	G	T	1	0	0	0
CP000325	629090	MUL_0609		transmembrane acyltransferase	missense_variant c.920G>C p.Arg307Pro	C	G	1	0	0	0
CP000325	630275	MUL_0610		conserved hypothetical membrane protein	missense_variant c.810C>G p.His270Gln	G	C	1	0	0	0
CP000325	631076	MUL_0610		conserved hypothetical membrane protein	synonymous_variant c.9G>A p.Arg3Arg	C	T	1	0	0	0
CP000325	632865	MUL_0612	ctpF	metal cation-transporting p-type ATPase F, CtpF	synonymous_variant c.591C>A p.Leu197Leu	C	A	1	0	0	0
CP000325	633534	MUL_0612	ctpF	metal cation-transporting p-type ATPase F, CtpF	synonymous_variant c.1260T>C p.Val420Val	T	C	1	0	0	0
CP000325	633916	MUL_0612	ctpF	metal cation-transporting p-type ATPase F, CtpF	missense_variant c.1642T>C p.Cys548Arg	T	C	1	0	0	0
CP000325	635473					C	T	1	0	0	0
CP000325	638606					T	G	1	0	0	0
CP000325	638680					T	C	1	0	0	0
CP000325	639129					C	T	1	0	0	0
CP000325	639494					C	T	1	0	0	0
CP000325	640222	MUL_0617	apbA	ketopantoate reductase, ApbA	missense_variant c.526G>A p.Ala176Thr	C	T	1	0	0	0
CP000325	641494					G	A	1	0	0	0
CP000325	641521					G	A	0	0	0	1
CP000325	641580					C	G	1	0	0	0
CP000325	641588					C	G	1	0	0	0
CP000325	643670					T	C	1	0	0	0
CP000325	644772					G	A	0	0	0	1
CP000325	645559					T	C	1	0	0	0
CP000325	645857	MUL_0623	hemL	glutamate-1-semialdehyde 2,1-aminomutase, HemL	missense_variant c.53T>C p.Phe18Ser	T	C	0	0	0	1
CP000325	645858	MUL_0623	hemL	glutamate-1-semialdehyde 2,1-aminomutase, HemL	synonymous_variant c.54T>C p.Phe18Phe	T	C	1	0	0	0
CP000325	646113	MUL_0623	hemL	glutamate-1-semialdehyde 2,1-aminomutase, HemL	synonymous_variant c.309C>T p.Thr103Thr	C	T	1	0	0	0
CP000325	651709	MUL_0628	ccsB	cytochrome C-type biogenesis protein, CcsB	synonymous_variant c.891G>C p.Ala297Ala	G	C	1	0	0	0
CP000325	652417					G	A	1	0	0	0
CP000325	652544					T	C	1	0	0	0
CP000325	653154					G	C	0	0	0	1
CP000325	653401	MUL_0631		conserved hypothetical membrane protein	synonymous_variant c.33T>C p.Thr11Thr	T	C	1	0	0	0
CP000325	654668	MUL_0632	fabH	3-oxoacyl-[acyl-carrier-protein] synthase III FabH	missense_variant c.85A>G p.Asn29Asp	T	C	1	0	0	0
CP000325	657605					T	C	1	0	0	0
CP000325	658276	MUL_0636		conserved membrane protein	missense_variant c.953A>G p.Glu318Gly	T	C	1	0	0	0
CP000325	658533	MUL_0636		conserved membrane protein	synonymous_variant c.696C>T p.Gly232Gly	G	A	1	0	0	0
CP000325	659002	MUL_0636		conserved membrane protein	missense_variant c.227C>T p.Pro76Leu	G	A	1	0	0	0
CP000325	659489					C	T	1	0	0	0
CP000325	659590	MUL_0637		conserved hypothetical membrane protein	synonymous_variant c.45T>C p.Asp15Asp	T	C	1	0	0	0
CP000325	659826	MUL_0637		conserved hypothetical membrane protein	missense_variant c.281C>T p.Ala94Val	C	T	1	0	0	0
CP000325	660275	MUL_0637		conserved hypothetical membrane protein	missense_variant c.730C>T p.Pro244Ser	C	T	1	0	0	0
CP000325	660693	MUL_0637		conserved hypothetical membrane protein	missense_variant c.1148C>G p.Pro383Arg	C	G	1	0	0	0
CP000325	661868	MUL_0638		glycosyl transferase - dolichol-P-sugar synthase	missense_variant c.449C>T p.Ala150Val	C	T	1	0	0	0
CP000325	663356	MUL_0640		conserved hypothetical membrane protein	missense_variant c.764T>C p.Phe255Ser	A	G	1	0	0	0
CP000325	663819	MUL_0640		conserved hypothetical membrane protein	missense_variant c.301C>G p.Pro101Ala	G	C	1	0	0	0
CP000325	665159	MUL_0641	menE	O-succinylbenzoic acid-CoA ligase, MenE	missense_variant c.82A>G p.Met28Val	T	C	1	0	0	0
CP000325	666777					G	C	1	0	0	0
CP000325	666860					T	C	1	0	0	0
CP000325	667429	MUL_0645		conserved protein	synonymous_variant c.294G>A p.Leu98Leu	C	T	1	0	0	0
CP000325	668006	MUL_0646		conserved protein	synonymous_variant c.360G>A p.Gln120Gln	C	T	1	0	0	0
CP000325	668816	MUL_0647		dehydrogenase	synonymous_variant c.456T>C p.Tyr152Tyr	A	G	1	0	0	0
CP000325	670268	MUL_0649		conserved hypothetical protein	missense_variant c.281_282delAGinsGA p.Gln94Arg	C	T	1	0	0	0
CP000325	670269	MUL_0649		conserved hypothetical protein	missense_variant c.281_282delAGinsGA p.Gln94Arg	T	C	1	0	0	0
CP000325	670636					G	A	1	0	0	0
CP000325	671161	MUL_0650	fadD8	fatty-acid-CoA synthase, FadD8	synonymous_variant c.1467G>A p.Lys489Lys	C	T	0	0	0	1
CP000325	671521	MUL_0650	fadD8	fatty-acid-CoA synthase, FadD8	synonymous_variant c.1107G>A p.Glu369Glu	C	T	1	0	0	0
CP000325	672060	MUL_0650	fadD8	fatty-acid-CoA synthase, FadD8	missense_variant c.568G>A p.Gly190Arg	C	T	1	0	0	0
CP000325	672307	MUL_0650	fadD8	fatty-acid-CoA synthase, FadD8	synonymous_variant c.321C>G p.Gly107Gly	G	C	1	0	0	0
CP000325	672526	MUL_0650	fadD8	fatty-acid-CoA synthase, FadD8	synonymous_variant c.102T>C p.Thr34Thr	A	G	1	0	0	0
CP000325	672567	MUL_0650	fadD8	fatty-acid-CoA synthase, FadD8	missense_variant c.61G>A p.Glu21Lys	C	T	1	0	0	0
CP000325	672809	MUL_0651		conserved hypothetical protein	missense_variant c.94G>A p.Val32Ile	G	A	1	0	0	0
CP000325	676246	MUL_0654	menD	bifunctional 2-succinyl-6-hydroxy-2,4- cyclohexadiene-1-carboxylate synthase, MenD	synonymous_variant c.102G>A p.Leu34Leu	G	A	1	0	0	0
CP000325	676738	MUL_0654	menD	bifunctional 2-succinyl-6-hydroxy-2,4- cyclohexadiene-1-carboxylate synthase, MenD	synonymous_variant c.594G>C p.Pro198Pro	G	C	0	0	0	1
CP000325	678881	MUL_0656	pimB	mannosyltransferase, PimB	missense_variant c.494T>C p.Leu165Pro	T	C	1	0	0	0
CP000325	679309	MUL_0656	pimB	mannosyltransferase, PimB	missense_variant c.922G>A p.Ala308Thr	G	A	1	0	0	0
CP000325	680787	MUL_0658		conserved hypothetical protein	synonymous_variant c.639C>T p.Ile213Ile	C	T	1	0	0	0
CP000325	681696	MUL_0659		conserved hypothetical protein	missense_variant c.365T>C p.Ile122Thr	T	C	1	0	0	0
CP000325	682024	MUL_0659		conserved hypothetical protein	synonymous_variant c.693C>T p.Arg231Arg	C	T	1	0	0	0
CP000325	682790	MUL_0660	menH	ubiquinone/menaquinone methlytransferase, MenH	synonymous_variant c.123G>A p.Arg41Arg	G	A	1	0	0	0
CP000325	685293	MUL_0663		FAD-linked oxidoreductase	synonymous_variant c.450G>C p.Arg150Arg	C	G	0	0	0	1
CP000325	686348	MUL_0664	grcC1	polyprenyl diphosphate synthetase, GrcC1	synonymous_variant c.585C>T p.Gly195Gly	C	T	0	0	0	1
CP000325	687383	MUL_0665	hspX	peptidase heat shock protein X, HspX	missense_variant c.522G>C p.Lys174Asn	G	C	1	0	0	0
CP000325	687762	MUL_5080	sulP	transmembrane carbonic anhydrase, SulP	missense_variant c.1583G>A p.Arg528Lys	C	T	1	0	0	0
CP000325	687812	MUL_5080	sulP	transmembrane carbonic anhydrase, SulP	synonymous_variant c.1533A>G p.Leu511Leu	T	C	1	0	0	0
CP000325	689938	MUL_0666	sulP_1	transmembrane carbonic anhydrase, SulP_1	missense_variant c.1253G>A p.Arg418Lys	C	T	1	0	0	0
CP000325	692633					G	T	1	0	0	0
CP000325	692681					C	T	1	0	0	0
CP000325	694926					G	A	1	0	0	0
CP000325	695211					T	G	0	0	0	1
CP000325	696018					C	A	1	0	0	0
CP000325	697621	MUL_0670	rimL	acetyltransferase, RimL	missense_variant c.140G>C p.Arg47Pro	C	G	0	0	0	1
CP000325	697660	MUL_0670	rimL	acetyltransferase, RimL	missense_variant c.101G>C p.Cys34Ser	C	G	0	0	0	1
CP000325	697835					T	C	1	0	0	0
CP000325	698265	MUL_0671		conserved protein	synonymous_variant c.195T>C p.Val65Val	A	G	1	0	0	0
CP000325	698966	MUL_0673		ABC-type transporter	missense_variant c.1948A>G p.Ile650Val	T	C	1	0	0	0
CP000325	699704	MUL_0673		ABC-type transporter	missense_variant c.1210C>A p.Arg404Ser	G	T	1	0	0	0
CP000325	701242	MUL_0674		ABC transporter, ATP-binding protein	missense_variant c.499A>G p.Thr167Ala	T	C	1	0	0	0
CP000325	701490	MUL_0674		ABC transporter, ATP-binding protein	missense_variant c.251G>T p.Cys84Phe	C	A	1	0	0	0
CP000325	701748	MUL_0675		transcriptional regulator	missense_variant c.595A>G p.Thr199Ala	T	C	1	0	0	0
CP000325	702870	MUL_0676		carveol-like dehydrogenase	synonymous_variant c.408A>G p.Ala136Ala	T	C	1	0	0	0
CP000325	706221					T	C	1	0	0	0
CP000325	707538					A	G	1	0	0	0
CP000325	707615					T	C	1	0	0	0
CP000325	707848					C	G	1	0	0	0
CP000325	708771					C	T	1	0	0	0
CP000325	711218	MUL_0686		methyltransferase/methylase	missense_variant c.15A>C p.Arg5Ser	A	C	1	0	0	0
CP000325	711338	MUL_0686		methyltransferase/methylase	synonymous_variant c.135C>T p.Ala45Ala	C	T	1	0	0	0
CP000325	711917	MUL_0686		methyltransferase/methylase	synonymous_variant c.714T>C p.Ser238Ser	T	C	1	0	0	0
CP000325	712638	MUL_0687		adenylate cyclase	missense_variant c.272T>G p.Leu91Arg	T	G	1	0	0	0
CP000325	713593					C	T	1	0	0	0
CP000325	714652					G	A	1	0	0	0
CP000325	714824					T	C	1	0	0	0
CP000325	715603					C	T	1	0	0	0
CP000325	716702	MUL_0689	gatA_1	peptide amidase, GatA_1	missense_variant c.1067C>T p.Pro356Leu	C	T	1	0	0	0
CP000325	717065	MUL_0689	gatA_1	peptide amidase, GatA_1	missense_variant c.1430A>G p.Gln477Arg	A	G	1	0	0	0
CP000325	717667	MUL_0690		oxidoreductase	missense_variant c.34G>A p.Gly12Arg	C	T	1	0	0	0
CP000325	717965	MUL_0691	galT	galactose-1-phosphate uridylyltransferase, GalT	synonymous_variant c.234G>C p.Gly78Gly	G	C	1	0	0	0
CP000325	718460	MUL_0691	galT	galactose-1-phosphate uridylyltransferase, GalT	synonymous_variant c.729C>T p.Asn243Asn	C	T	1	0	0	0
CP000325	719707	MUL_0692	galK	galactokinase, GalK	synonymous_variant c.822C>T p.Phe274Phe	C	T	0	0	0	1
CP000325	720052	MUL_0693		transcriptional regulator	missense_variant c.70T>G p.Ser24Ala	T	G	1	0	0	0
CP000325	721094					T	C	0	0	0	1
CP000325	724619	MUL_0695		conserved hypothetical protein	missense_variant c.103A>C p.Ile35Leu	A	C	1	0	0	0
CP000325	724815	MUL_0695		conserved hypothetical protein	missense_variant c.299A>C p.Glu100Ala	A	C	0	0	0	1
CP000325	726014					T	G	1	0	0	0
CP000325	727260					G	A	1	0	0	0
CP000325	727634					T	C	1	0	0	0
CP000325	727639					A	C	1	0	0	0
CP000325	727962					T	A	1	0	0	0
CP000325	728117					T	C	1	0	0	0
CP000325	729239	MUL_0698		conserved hypothetical membrane protein	synonymous_variant c.855G>A p.Thr285Thr	C	T	0	0	0	1
CP000325	729814	MUL_0698		conserved hypothetical membrane protein	missense_variant c.280A>G p.Asn94Asp	T	C	1	0	0	0
CP000325	730811	MUL_0700	lppF	conserved lipoprotein, LppF	missense_variant c.1201C>T p.Arg401Cys	G	A	1	0	0	0
CP000325	732184					C	T	1	0	0	0
CP000325	736087	MUL_0704		conserved integral membrane protein	synonymous_variant c.2097G>A p.Ala699Ala	C	T	1	0	0	0
CP000325	736328	MUL_0704		conserved integral membrane protein	missense_variant c.1856G>C p.Gly619Ala	C	G	1	0	0	0
CP000325	736387	MUL_0704		conserved integral membrane protein	synonymous_variant c.1797G>T p.Leu599Leu	C	A	1	0	0	0
CP000325	736547	MUL_0704		conserved integral membrane protein	missense_variant c.1637C>T p.Ala546Val	G	A	0	0	0	1
CP000325	739847	MUL_0705		imidazolonepropionase	missense_variant c.97G>T p.Val33Leu	C	A	1	0	0	0
CP000325	740782	MUL_0706		conserved protein	missense_variant c.708C>G p.Ile236Met	C	G	1	0	0	0
CP000325	743231	MUL_0708	recB	exodeoxyribonuclease V (beta chain), RecB	missense_variant c.2899G>A p.Asp967Asn	C	T	1	0	0	0
CP000325	744172	MUL_0708	recB	exodeoxyribonuclease V (beta chain), RecB	missense_variant c.1958T>C p.Leu653Pro	A	G	0	0	0	1
CP000325	745456	MUL_0708	recB	exodeoxyribonuclease V (beta chain), RecB	missense_variant c.674G>A p.Gly225Glu	C	T	1	0	0	0
CP000325	745950	MUL_0708	recB	exodeoxyribonuclease V (beta chain), RecB	synonymous_variant c.180G>A p.Gln60Gln	C	T	1	0	0	0
CP000325	749963					G	A	1	0	0	0
CP000325	750559					G	C	1	0	0	0
CP000325	750777					G	A	1	0	0	0
CP000325	751222					T	A	1	0	0	0
CP000325	752896	MUL_0714		conserved hypothetical membrane protein	missense_variant c.352A>G p.Ser118Gly	T	C	1	0	0	0
CP000325	753200	MUL_0714		conserved hypothetical membrane protein	synonymous_variant c.48G>T p.Ala16Ala	C	A	1	0	0	0
CP000325	753640	MUL_0715	gloB	glyoxalase II, GloB	missense_variant c.476A>G p.Gln159Arg	T	C	1	0	0	0
CP000325	753896	MUL_0715	gloB	glyoxalase II, GloB	missense_variant c.220C>T p.His74Tyr	G	A	0	0	0	1
CP000325	753931	MUL_0715	gloB	glyoxalase II, GloB	missense_variant c.185G>A p.Gly62Asp	C	T	1	0	0	0
CP000325	754506					G	A	1	0	0	0
CP000325	757369	MUL_0725	nusG	transcription antitermination protein, NusG	missense_variant c.22G>A p.Ala8Thr	G	A	1	0	0	0
CP000325	758682	MUL_0727	rplA	50S ribosomal protein L1, RplA	missense_variant c.59C>T p.Pro20Leu	C	T	1	0	0	0
CP000325	759486					C	T	1	0	0	0
CP000325	762408					G	A	1	0	0	0
CP000325	763725	MUL_0731	mmaA2	methoxy mycolic acid synthase 2, MmaA2	missense_variant c.661A>G p.Thr221Ala	T	C	1	0	0	0
CP000325	764738					A	G	0	0	0	1
CP000325	764886					G	A	1	0	0	0
CP000325	764910					C	G	1	0	0	0
CP000325	765291					C	T	1	0	0	0
CP000325	766676	MUL_0734		conserved hypothetical protein	synonymous_variant c.1194G>A p.Ala398Ala	C	T	1	0	0	0
CP000325	766934	MUL_0734		conserved hypothetical protein	synonymous_variant c.936C>G p.Gly312Gly	G	C	1	0	0	0
CP000325	767649	MUL_0734		conserved hypothetical protein	missense_variant c.221T>C p.Val74Ala	A	G	1	0	0	0
CP000325	768085	MUL_0735	lipG2	lipase/esterase LipG2	synonymous_variant c.786A>G p.Ala262Ala	T	C	1	0	0	0
CP000325	768682	MUL_0735	lipG2	lipase/esterase LipG2	synonymous_variant c.189T>C p.Gly63Gly	A	G	1	0	0	0
CP000325	773486	MUL_0737		alpha-mannosidase	missense_variant c.3019G>A p.Asp1007Asn	G	A	1	0	0	0
CP000325	775422	MUL_0739		carbohydrate kinase	missense_variant c.377C>G p.Ala126Gly	C	G	0	0	0	1
CP000325	778305	MUL_0740		PE-PGRS family protein	synonymous_variant c.1932T>C p.Thr644Thr	T	C	1	0	0	0
CP000325	779365					A	G	0	0	0	1
CP000325	780619					T	C	1	0	0	0
CP000325	780667					G	A	1	0	0	0
CP000325	781616	MUL_0744		dioxygenase	synonymous_variant c.939C>T p.Tyr313Tyr	C	T	1	0	0	0
CP000325	782046	MUL_0744		dioxygenase	missense_variant c.1369T>C p.Tyr457His	T	C	0	0	0	1
CP000325	782535	MUL_0745	mkl	ribonucleotide-transport ATP-binding protein ABC transporter, Mkl	synonymous_variant c.177C>T p.Gly59Gly	C	T	1	0	0	0
CP000325	783012	MUL_0745	mkl	ribonucleotide-transport ATP-binding protein ABC transporter, Mkl	synonymous_variant c.654C>T p.His218His	C	T	1	0	0	0
CP000325	783807					G	C	1	0	0	0
CP000325	787114	MUL_0746	rpoB	DNA-directed RNA polymerase, beta subunit, RpoB	synonymous_variant c.3177A>G p.Ala1059Ala	A	G	1	0	0	0
CP000325	787737	MUL_0747	rpoC	DNA-directed RNA polymerase, beta chain, RpoC	missense_variant c.217A>G p.Ile73Val	A	G	1	0	0	0
CP000325	788390	MUL_0747	rpoC	DNA-directed RNA polymerase, beta chain, RpoC	synonymous_variant c.870T>C p.Leu290Leu	T	C	1	0	0	0
CP000325	791669					G	A	1	0	0	0
CP000325	792169	MUL_0748		PE-PGRS family protein	missense_variant c.35G>C p.Gly12Ala	G	C	1	0	0	0
CP000325	792182	MUL_0748		PE-PGRS family protein	synonymous_variant c.48T>C p.Ala16Ala	T	C	1	0	0	0
CP000325	794268					A	G	0	0	0	1
CP000325	796213					T	C	1	0	0	0
CP000325	797952	MUL_0753		acyl-CoA dehydrogenase	synonymous_variant c.834G>A p.Glu278Glu	G	A	1	0	0	0
CP000325	800274	MUL_0755		conserved hypothetical regulatory protein	synonymous_variant c.534A>G p.Glu178Glu	A	G	1	0	0	0
CP000325	800404	MUL_0755		conserved hypothetical regulatory protein	missense_variant c.664G>A p.Ala222Thr	G	A	0	0	0	1
CP000325	801208	MUL_0756	echA5	enoyl-CoA hydratase, EchA5	missense_variant c.740C>G p.Ala247Gly	C	G	1	0	0	0
CP000325	801320	MUL_0757	mmpL5	conserved transmembrane transport protein, MmpL5	synonymous_variant c.2880G>A p.Pro960Pro	C	T	1	0	0	0
CP000325	802970	MUL_0757	mmpL5	conserved transmembrane transport protein, MmpL5	synonymous_variant c.1230A>C p.Gly410Gly	T	G	1	0	0	0
CP000325	803261	MUL_0757	mmpL5	conserved transmembrane transport protein, MmpL5	synonymous_variant c.939A>G p.Ser313Ser	T	C	1	0	0	0
CP000325	805668	MUL_0760		conserved hypothetical membrane protein	missense_variant c.80G>C p.Ser27Thr	C	G	1	0	0	0
CP000325	806310					T	C	1	0	0	0
CP000325	806558	MUL_0762		transcription regulator, TetR family	synonymous_variant c.33C>T p.Ala11Ala	C	T	1	0	0	0
CP000325	806590	MUL_0762		transcription regulator, TetR family	missense_variant c.65G>A p.Arg22His	G	A	1	0	0	0
CP000325	807624	MUL_0763	rpsL	30S ribosomal protein S12, RpsL	missense_variant c.76C>G p.Arg26Gly	C	G	1	0	0	0
CP000325	808137	MUL_0764	rpsG	30S ribosomal protein S7, RpsG	missense_variant c.215T>C p.Val72Ala	T	C	1	0	0	0
CP000325	811983					A	C	1	0	0	0
CP000325	813436	MUL_0768		short-chain dehydrogenase/reductase	missense_variant c.209A>G p.Glu70Gly	A	G	0	0	0	1
CP000325	814070	MUL_0769		ferredoxin reductase	synonymous_variant c.87C>G p.Gly29Gly	C	G	0	0	0	1
CP000325	814751	MUL_0769		ferredoxin reductase	synonymous_variant c.768G>A p.Ser256Ser	G	A	1	0	0	0
CP000325	814851	MUL_0769		ferredoxin reductase	missense_variant c.868T>C p.Phe290Leu	T	C	1	0	0	0
CP000325	815347	MUL_0770		conserved hypothetical protein	missense_variant c.1364T>C p.Val455Ala	T	C	1	0	0	0
CP000325	815535	MUL_0770		conserved hypothetical protein	synonymous_variant c.847C>T p.Leu283Leu	G	A	1	0	0	0
CP000325	815942	MUL_0770		conserved hypothetical protein	missense_variant c.440G>T p.Cys147Phe	C	A	1	0	0	0
CP000325	816176	MUL_0770		conserved hypothetical protein	missense_variant c.206T>A p.Leu69His	A	T	1	0	0	0
CP000325	816323	MUL_0770		conserved hypothetical protein	missense_variant c.59A>G p.Asp20Gly	T	C	1	0	0	0
CP000325	816702	MUL_0771		transcriptional regulator	synonymous_variant c.273G>A p.Glu91Glu	C	T	1	0	0	0
CP000325	817396	MUL_0772		conserved hypothetical protein	missense_variant c.224C>T p.Ala75Val	C	T	1	0	0	0
CP000325	819803	MUL_0774	lldD1	L-lactate dehydrogenase (cytochrome) LldD1	synonymous_variant c.1125C>A p.Ser375Ser	C	A	1	0	0	0
CP000325	823101	MUL_0777		dehydrogenase	missense_variant c.926T>C p.Val309Ala	T	C	1	0	0	0
CP000325	823797	MUL_0778		transcriptional regulator (TetR family)	synonymous_variant c.459C>G p.Leu153Leu	G	C	1	0	0	0
CP000325	824623					A	G	1	0	0	0
CP000325	825634					T	C	0	0	0	1
CP000325	826314					T	C	1	0	0	0
CP000325	826402					C	T	0	0	0	1
CP000325	829579					A	G	1	0	0	0
CP000325	830320	MUL_0782		PPE family protein	missense_variant c.397A>G p.Ile133Val	A	G	1	0	0	0
CP000325	830488	MUL_0782		PPE family protein	missense_variant c.565G>A p.Gly189Ser	G	A	1	0	0	0
CP000325	830755	MUL_0782		PPE family protein	synonymous_variant c.832C>T p.Leu278Leu	C	T	1	0	0	0
CP000325	830803	MUL_0782		PPE family protein	missense_variant c.880A>G p.Arg294Gly	A	G	1	0	0	0
CP000325	834379					A	C	1	0	0	0
CP000325	834516					C	A	1	0	0	0
CP000325	837469	MUL_0790	rplC	50S ribosomal protein L3 RplC	missense_variant c.620C>T p.Thr207Ile	C	T	1	0	0	0
CP000325	837850	MUL_0791	rplD	50S ribosomal protein L4, RplD	synonymous_variant c.348C>T p.Ile116Ile	C	T	1	0	0	0
CP000325	838177	MUL_0792	rplW	50S ribosomal protein L23, RplW	initiator_codon_variant c.1A>G p.Met1?	A	G	1	0	0	0
CP000325	840467	MUL_0796	rpsC	30S ribosomal protein S3, RpsC	synonymous_variant c.255T>C p.Arg85Arg	T	C	1	0	0	0
CP000325	840908	MUL_0796	rpsC	30S ribosomal protein S3, RpsC	synonymous_variant c.696G>C p.Gly232Gly	G	C	1	0	0	0
CP000325	843215					G	A	1	0	0	0
CP000325	843298					G	T	0	1	0	0
CP000325	843795					T	C	1	0	0	0
CP000325	844570					T	C	1	0	0	0
CP000325	845081	MUL_0801		conserved protein	missense_variant c.446T>G p.Leu149Arg	T	G	0	0	0	1
CP000325	846797	MUL_0803		conserved transmembrane protein	missense_variant c.533A>C p.Asp178Ala	A	C	1	0	0	0
CP000325	847897	MUL_0805	rplX	50S ribosomal protein L24, RplX	synonymous_variant c.75A>G p.Gln25Gln	A	G	1	0	0	0
CP000325	848341	MUL_0806	rplE	50S ribosomal protein L5, RplE	synonymous_variant c.199T>C p.Leu67Leu	T	C	1	0	0	0
CP000325	849230	MUL_0808	rpsH	30S ribosomal protein S8, RpsH	synonymous_variant c.249T>C p.Pro83Pro	T	C	1	0	0	0
CP000325	849994	MUL_0810	rplR	50S ribosomal protein L18, RplR	missense_variant c.23T>C p.Ile8Thr	T	C	1	0	0	0
CP000325	851812	MUL_0814		flavin-dependent oxidoreductase	missense_variant c.887C>T p.Thr296Met	G	A	1	0	0	0
CP000325	853602	MUL_0815	ssp	protease iv, Ssp	missense_variant c.818T>C p.Ile273Thr	T	C	1	0	0	0
CP000325	853616	MUL_0815	ssp	protease iv, Ssp	missense_variant c.832C>T p.Pro278Ser	C	T	1	0	0	0
CP000325	854499	MUL_0815	ssp	protease iv, Ssp	missense_variant c.1715T>C p.Val572Ala	T	C	1	0	0	0
CP000325	855262	MUL_0816		O-methyltransferase	synonymous_variant c.237A>G p.Val79Val	T	C	1	0	0	0
CP000325	856129	MUL_0817		O-methyltransferase	missense_variant c.292A>G p.Ile98Val	T	C	1	0	0	0
CP000325	856290	MUL_0817		O-methyltransferase	missense_variant c.131G>A p.Gly44Glu	C	T	1	0	0	0
CP000325	856627	MUL_0818		O-methyltransferase	synonymous_variant c.765T>C p.Asp255Asp	A	G	1	0	0	0
CP000325	856742	MUL_0818		O-methyltransferase	missense_variant c.650G>A p.Gly217Asp	C	T	1	0	0	0
CP000325	857443					G	T	0	0	0	1
CP000325	857872	MUL_0819	adh_1	short-chain dehydrogenase Adh_1	missense_variant c.265G>A p.Val89Ile	G	A	1	0	0	0
CP000325	858862	MUL_0819	adh_1	short-chain dehydrogenase Adh_1	missense_variant c.1255A>G p.Asn419Asp	A	G	1	0	0	0
CP000325	859066	MUL_0819	adh_1	short-chain dehydrogenase Adh_1	synonymous_variant c.1459C>T p.Leu487Leu	C	T	1	0	0	0
CP000325	859959	MUL_0820		methyltransferase	synonymous_variant c.354C>T p.Tyr118Tyr	G	A	1	0	0	0
CP000325	860312	MUL_0820		methyltransferase	initiator_codon_variant c.1G>A p.Val1?	C	T	1	0	0	0
CP000325	862806	MUL_0823	serA2	D-3-phosphoglycerate dehydrogenase SerA2	missense_variant c.107T>C p.Leu36Pro	A	G	0	0	0	1
CP000325	863060	MUL_0824	xylB	D-xylulose-kinase (xylulokinase), XylB	missense_variant c.118G>T p.Val40Phe	G	T	1	0	0	0
CP000325	864529	MUL_0825		conserved protein	synonymous_variant c.144C>T p.Val48Val	C	T	1	0	0	0
CP000325	865122					A	C	1	0	0	0
CP000325	866903					G	A	1	0	0	0
CP000325	866996					G	T	0	0	0	1
CP000325	867955	MUL_0828	secY	preprotein translocase, SecY	missense_variant c.650T>G p.Ile217Ser	T	G	0	0	0	1
CP000325	873266	MUL_0835	mmsB	3-hydroxyisobutyrate dehydrogenase, MmsB	missense_variant c.178A>G p.Arg60Gly	T	C	1	0	0	0
CP000325	873421	MUL_0835	mmsB	3-hydroxyisobutyrate dehydrogenase, MmsB	missense_variant c.23C>T p.Ala8Val	G	A	0	1	0	0
CP000325	873576	MUL_0836	fadE9	acyl-CoA dehydrogenase, FadE9	synonymous_variant c.1053G>A p.Glu351Glu	C	T	1	0	0	0
CP000325	874535	MUL_0836	fadE9	acyl-CoA dehydrogenase, FadE9	missense_variant c.94G>A p.Ala32Thr	C	T	1	0	0	0
CP000325	876719	MUL_0838		transmembrane carbohydrate transport protein	missense_variant c.1196C>T p.Ser399Phe	G	A	1	0	0	0
CP000325	877056	MUL_0838		transmembrane carbohydrate transport protein	synonymous_variant c.859C>T p.Leu287Leu	G	A	1	0	0	0
CP000325	881645					G	A	1	0	0	0
CP000325	883306	MUL_0847	rpsD	30S ribosomal protein S4, RpsD	synonymous_variant c.234C>T p.Ser78Ser	C	T	1	0	0	0
CP000325	883584	MUL_0847	rpsD	30S ribosomal protein S4, RpsD	missense_variant c.512G>A p.Gly171Glu	G	A	0	1	0	0
CP000325	883784	MUL_0848	rpoA	DNA-directed RNA polymerase (alpha chain), RpoA	synonymous_variant c.21G>T p.Pro7Pro	G	T	0	0	0	1
CP000325	885362	MUL_0849	rplQ	50S ribosomal protein L17, RplQ	synonymous_variant c.495A>G p.Ala165Ala	A	G	1	0	0	0
CP000325	885500	MUL_0850	truA	pseudouridine synthase a, TruA	start_lost c.2T>C p.Met1?	T	C	1	0	0	0
CP000325	887110	MUL_0851	cycA	D-serine/D-alanine/glycine transporter, CycA	synonymous_variant c.678A>G p.Gly226Gly	T	C	1	0	0	0
CP000325	887315	MUL_0851	cycA	D-serine/D-alanine/glycine transporter, CycA	missense_variant c.473G>A p.Gly158Glu	C	T	1	0	0	0
CP000325	887887					G	A	1	0	0	0
CP000325	887937					C	T	1	0	0	0
CP000325	888336	MUL_5078		PPE family protein	missense_variant c.862G>A p.Ala288Thr	C	T	1	0	0	0
CP000325	888595	MUL_5078		PPE family protein	missense_variant c.603G>T p.Leu201Phe	C	A	1	0	0	0
CP000325	889569					C	T	1	0	0	0
CP000325	889642					A	C	1	0	0	0
CP000325	889860					G	A	1	0	0	0
CP000325	890615					C	T	0	0	0	1
CP000325	891925					A	G	1	0	0	0
CP000325	893315	MUL_0856	cut3	cutinase precursor, Cut3	synonymous_variant c.723G>C p.Pro241Pro	C	G	1	0	0	0
CP000325	893345	MUL_0856	cut3	cutinase precursor, Cut3	missense_variant c.693G>T p.Leu231Phe	C	A	1	0	0	0
CP000325	893371	MUL_0856	cut3	cutinase precursor, Cut3	missense_variant c.667T>A p.Ser223Thr	A	T	1	0	0	0
CP000325	895612	MUL_0858	mycP4	membrane-anchored serine protease (mycosin), MycP4	missense_variant c.1463G>A p.Cys488Tyr	G	A	0	0	1	0
CP000325	895808	MUL_0858	mycP4	membrane-anchored serine protease (mycosin), MycP4	missense_variant c.1114A>G p.Asn372Asp	T	C	1	0	0	0
CP000325	897523	MUL_0859		conserved hypothetical membrane protein	missense_variant c.778G>A p.Val260Ile	C	T	0	1	0	0
CP000325	898707	MUL_0860		conserved membrane protein	missense_variant c.293G>A p.Arg98His	G	A	1	0	0	0
CP000325	898818	MUL_0860		conserved membrane protein	missense_variant c.404C>T p.Ala135Val	C	T	1	0	0	0
CP000325	900909	MUL_0860		conserved membrane protein	missense_variant c.2495T>C p.Phe832Ser	T	C	1	0	0	0
CP000325	901794	MUL_0860		conserved membrane protein	missense_variant c.3380A>T p.Glu1127Val	A	T	1	0	0	0
CP000325	903832	MUL_0863	esxT	EsaT-6 like protein, EsxT	missense_variant c.65T>C p.Ile22Thr	T	C	1	0	0	0
CP000325	904520	MUL_0864	rplM	50S ribosomal protein L13, RplM	missense_variant c.218G>T p.Arg73Met	G	T	1	0	0	0
CP000325	907401	MUL_0868		conserved hypothetical protein	synonymous_variant c.294C>T p.Asp98Asp	C	T	0	0	0	1
CP000325	909871	MUL_0870		conserved protein	missense_variant c.559G>T p.Ala187Ser	C	A	0	0	0	1
CP000325	910066	MUL_0870		conserved protein	missense_variant c.364G>A p.Gly122Ser	C	T	1	0	0	0
CP000325	910251	MUL_0870		conserved protein	missense_variant c.179A>G p.Asp60Gly	T	C	1	0	0	0
CP000325	911609	MUL_0872	glmS	glucosamine-fructose-6-phosphate aminotransferase, GlmS	missense_variant c.588G>C p.Met196Ile	G	C	1	0	0	0
CP000325	916121	MUL_0877		conserved transmembrane protein	synonymous_variant c.144G>A p.Gly48Gly	G	A	1	0	0	0
CP000325	917876	MUL_0878	gadB	glutamate decarboxylase, GadB	synonymous_variant c.441C>T p.Val147Val	C	T	1	0	0	0
CP000325	919263	MUL_0879	alr	alanine racemase, Alr	missense_variant c.356C>T p.Ala119Val	C	T	1	0	0	0
CP000325	920623	MUL_0880		conserved hypothetical hydrolase	missense_variant c.560T>C p.Val187Ala	T	C	0	0	0	1
CP000325	921002	MUL_0880		conserved hypothetical hydrolase	synonymous_variant c.939T>C p.Ala313Ala	T	C	1	0	0	0
CP000325	925485	MUL_0886	groEL1	60 kDa chaperone (GroEL1)	missense_variant c.1001G>A p.Gly334Asp	G	A	1	0	0	0
CP000325	925504	MUL_0886	groEL1	60 kDa chaperone (GroEL1)	synonymous_variant c.1020T>C p.Val340Val	T	C	1	0	0	0
CP000325	926636					C	T	0	0	0	1
CP000325	929389	MUL_0889		conserved hypothetical protein	missense_variant c.37A>G p.Thr13Ala	T	C	1	0	0	0
CP000325	929782	MUL_0890		PPE family protein	synonymous_variant c.1626T>C p.Gly542Gly	A	G	1	0	0	0
CP000325	930442	MUL_0890		PPE family protein	synonymous_variant c.966G>A p.Gly322Gly	C	T	1	0	0	0
CP000325	930948	MUL_0890		PPE family protein	missense_variant c.460A>G p.Ser154Gly	T	C	1	0	0	0
CP000325	931980					T	C	1	0	0	0
CP000325	933016					C	T	1	0	0	0
CP000325	933134					C	A	1	0	0	0
CP000325	933389					C	T	0	0	0	1
CP000325	934320	MUL_0894		metal-dependent hydrolase	synonymous_variant c.366A>G p.Gly122Gly	A	G	1	0	0	0
CP000325	934731	MUL_0894		metal-dependent hydrolase	missense_variant c.777C>G p.Asp259Glu	C	G	1	0	0	0
CP000325	935747	MUL_0895	whiB3	Whib-like regulatory protein, WhiB3	missense_variant c.217C>T p.His73Tyr	G	A	1	0	0	0
CP000325	938700	MUL_0898		conserved hypothetical protein	missense_variant c.548T>C p.Leu183Pro	T	C	1	0	0	0
CP000325	939308	MUL_0899		conserved hypothetical protein	synonymous_variant c.366G>A p.Ser122Ser	C	T	1	0	0	0
CP000325	939886	MUL_0900	guaB2	inosine-5'-monophosphate (imp) dehydrogenase, GuaB2	missense_variant c.50C>G p.Thr17Ser	C	G	1	0	0	0
CP000325	941361	MUL_0900	guaB2	inosine-5'-monophosphate (imp) dehydrogenase, GuaB2	missense_variant c.1525T>C p.Ser509Pro	T	C	1	0	0	0
CP000325	942842	MUL_0902		PPE family protein	synonymous_variant c.90C>T p.Ala30Ala	C	T	0	1	0	0
CP000325	943303	MUL_0902		PPE family protein	missense_variant c.551T>C p.Leu184Pro	T	C	1	0	0	0
CP000325	943736	MUL_0902		PPE family protein	synonymous_variant c.984G>A p.Leu328Leu	G	A	1	0	0	0
CP000325	943941	MUL_0902		PPE family protein	missense_variant c.1189T>G p.Ser397Ala	T	G	1	0	0	0
CP000325	946109	MUL_0903	choD	cholesterol oxidase precursor ChoD	missense_variant c.1442C>T p.Pro481Leu	C	T	0	0	0	1
CP000325	947360					G	A	0	0	0	1
CP000325	948565	MUL_0906		glycosyl hydrolase	missense_variant c.1309C>G p.His437Asp	G	C	1	0	0	0
CP000325	948615	MUL_0906		glycosyl hydrolase	missense_variant c.1259T>C p.Leu420Pro	A	G	1	0	0	0
CP000325	948822	MUL_0906		glycosyl hydrolase	missense_variant c.1052T>C p.Leu351Pro	A	G	1	0	0	0
CP000325	949958					A	G	1	0	0	0
CP000325	952297	MUL_0909		conserved hypothetical protein	synonymous_variant c.351A>G p.Val117Val	A	G	0	0	0	1
CP000325	952848	MUL_0910		transcriptional regulatory protein	synonymous_variant c.345T>C p.Thr115Thr	T	C	1	0	0	0
CP000325	953591	MUL_0911		integral membrane transport protein	missense_variant c.1084A>G p.Thr362Ala	T	C	1	0	0	0
CP000325	954690					T	G	1	0	0	0
CP000325	954693					T	G	1	0	0	0
CP000325	956023	MUL_0913	guaA	GMP synthase, GuaA	missense_variant c.515A>G p.Glu172Gly	A	G	0	0	0	1
CP000325	957556	MUL_0914		conserved hypothetical secreted protein	synonymous_variant c.294C>T p.Asp98Asp	G	A	1	0	0	0
CP000325	959560	MUL_0916		conserved hypothetical protein	synonymous_variant c.939C>T p.Thr313Thr	C	T	0	0	0	1
CP000325	959966	MUL_0916		conserved hypothetical protein	missense_variant c.1345G>A p.Val449Ile	G	A	1	0	0	0
CP000325	960555					A	C	1	0	0	0
CP000325	961482	MUL_0918	acrA1	short-chain dehydrogenase, AcrA1	missense_variant c.1792A>G p.Ile598Val	T	C	1	0	0	0
CP000325	963494	MUL_0919	lpqD	conserved lipoprotein, LpqD	missense_variant c.533G>A p.Arg178Lys	C	T	1	0	0	0
CP000325	963521	MUL_0919	lpqD	conserved lipoprotein, LpqD	missense_variant c.506G>A p.Arg169His	C	T	1	0	0	0
CP000325	963717	MUL_0919	lpqD	conserved lipoprotein, LpqD	missense_variant c.310C>G p.Gln104Glu	G	C	1	0	0	0
CP000325	964999					C	T	1	0	0	0
CP000325	965839	MUL_0921	otsB2	trehalose-6-phosphate phosphatase OtsB2	synonymous_variant c.342A>G p.Glu114Glu	T	C	1	0	0	0
CP000325	969364	MUL_0923	dnaE2	DNA polymerase III, alpha chain, DnaE2	missense_variant c.1550T>C p.Leu517Pro	T	C	1	0	0	0
CP000325	969868	MUL_0923	dnaE2	DNA polymerase III, alpha chain, DnaE2	missense_variant c.2054G>A p.Ser685Asn	G	A	1	0	0	0
CP000325	970445	MUL_0923	dnaE2	DNA polymerase III, alpha chain, DnaE2	synonymous_variant c.2631C>T p.Val877Val	C	T	0	1	0	0
CP000325	971004	MUL_0923	dnaE2	DNA polymerase III, alpha chain, DnaE2	missense_variant c.3190A>G p.Ser1064Gly	A	G	1	0	0	0
CP000325	971021	MUL_0923	dnaE2	DNA polymerase III, alpha chain, DnaE2	synonymous_variant c.3207G>A p.Val1069Val	G	A	0	0	0	1
CP000325	971057	MUL_0923	dnaE2	DNA polymerase III, alpha chain, DnaE2	synonymous_variant c.3243T>C p.Gly1081Gly	T	C	1	0	0	0
CP000325	973809	MUL_0926		conserved hypothetical membrane protein	missense_variant c.359G>T p.Gly120Val	C	A	1	0	0	0
CP000325	975651	MUL_0927	narK3_3	nitrite extrusion protein, NarK3_3	missense_variant c.368T>C p.Leu123Pro	A	G	1	0	0	0
CP000325	976160	MUL_0928		conserved hypothetical protein	missense_variant c.257_259delCCCinsACG p.ProLeu86HisVal	G	C	1	0	0	0
CP000325	976162	MUL_0928		conserved hypothetical protein	missense_variant c.257_259delCCCinsACG p.ProLeu86HisVal	G	T	1	0	0	0
CP000325	976356	MUL_0928		conserved hypothetical protein	synonymous_variant c.63G>A p.Thr21Thr	C	T	1	0	0	0
CP000325	976534	MUL_0929		conserved hypothetical protein	missense_variant c.196_197delGCinsCA p.Ala66His	G	T	1	0	0	0
CP000325	976535	MUL_0929		conserved hypothetical protein	missense_variant c.196_197delGCinsCA p.Ala66His	C	G	1	0	0	0
CP000325	976588	MUL_0929		conserved hypothetical protein	missense_variant c.143C>T p.Pro48Leu	G	A	1	0	0	0
CP000325	977096					C	T	1	0	0	0
CP000325	978059	MUL_0931		conserved hypothetical protein	synonymous_variant c.1212A>G p.Gly404Gly	T	C	0	0	0	1
CP000325	979820	MUL_0932	rocA	pyrroline-5-carboxylate dehydrogenase, RocA	missense_variant c.517A>G p.Thr173Ala	A	G	1	0	0	0
CP000325	980297	MUL_0932	rocA	pyrroline-5-carboxylate dehydrogenase, RocA	synonymous_variant c.994T>C p.Leu332Leu	T	C	1	0	0	0
CP000325	980829	MUL_0932	rocA	pyrroline-5-carboxylate dehydrogenase, RocA	missense_variant c.1526T>G p.Val509Gly	T	G	1	0	0	0
CP000325	981173	MUL_0933	putA	proline dehydrogenase, PutA	missense_variant c.188A>G p.Asn63Ser	A	G	1	0	0	0
CP000325	981195	MUL_0933	putA	proline dehydrogenase, PutA	missense_variant c.210C>G p.Asn70Lys	C	G	0	0	0	1
CP000325	981754	MUL_0933	putA	proline dehydrogenase, PutA	missense_variant c.769C>T p.Arg257Cys	C	T	0	0	0	1
CP000325	982015	MUL_0934		transcriptional regulator	missense_variant c.611A>G p.Asp204Gly	T	C	1	0	0	0
CP000325	982708	MUL_0935	ltp2	keto acyl-CoA thiolase, Ltp2	synonymous_variant c.1071T>C p.Arg357Arg	A	G	0	0	0	1
CP000325	984685	MUL_0938		conserved hypothetical protein	synonymous_variant c.636T>C p.Phe212Phe	A	G	1	0	0	0
CP000325	984711	MUL_0938		conserved hypothetical protein	missense_variant c.610G>A p.Gly204Arg	C	T	1	0	0	0
CP000325	985774	MUL_0939	aldA_1	NAD-dependent aldehyde dehydrogenase, AldA_1	missense_variant c.292T>C p.Ser98Pro	T	C	1	0	0	0
CP000325	986367	MUL_0939	aldA_1	NAD-dependent aldehyde dehydrogenase, AldA_1	synonymous_variant c.885C>T p.Ile295Ile	C	T	0	0	0	1
CP000325	987639					C	T	1	0	0	0
CP000325	987976					G	A	0	0	0	1
CP000325	989245	MUL_0943	fadD36	fatty-acid-CoA synthetase, FadD36	missense_variant c.335C>T p.Pro112Leu	C	T	0	0	0	1
CP000325	990393	MUL_0944		transcriptional regulatory protein	missense_variant c.1205G>T p.Arg402Leu	C	A	0	0	0	1
CP000325	990634	MUL_0944		transcriptional regulatory protein	stop_gained c.964C>T p.Gln322*	G	A	0	0	0	1
CP000325	990764	MUL_0944		transcriptional regulatory protein	synonymous_variant c.834G>A p.Gly278Gly	C	T	1	0	0	0
CP000325	991198	MUL_0944		transcriptional regulatory protein	missense_variant c.400G>A p.Asp134Asn	C	T	0	0	0	1
CP000325	991875					G	A	1	0	0	0
CP000325	992051					G	A	1	0	0	0
CP000325	993319	MUL_0947		PPE family protein	missense_variant c.637A>C p.Thr213Pro	A	C	1	0	0	0
CP000325	995864	MUL_0949		conserved integral membrane transport protein	synonymous_variant c.768T>C p.Ala256Ala	T	C	1	0	0	0
CP000325	996346	MUL_0949		conserved integral membrane transport protein	missense_variant c.1250C>T p.Pro417Leu	C	T	1	0	0	0
CP000325	996654					A	G	1	0	0	0
CP000325	998408	MUL_0951		hypothetical protein	missense_variant c.85A>G p.Ser29Gly	T	C	1	0	0	0
CP000325	999487	MUL_0953		transferase	synonymous_variant c.660G>A p.Thr220Thr	C	T	1	0	0	0
CP000325	1000078	MUL_0953		transferase	synonymous_variant c.69T>C p.Phe23Phe	A	G	1	0	0	0
CP000325	1000826	MUL_0954	dapE	succinyl-diaminopimelate desuccinylase DapE	synonymous_variant c.558G>A p.Leu186Leu	G	A	1	0	0	0
CP000325	1001343					G	A	1	0	0	0
CP000325	1003427	MUL_0955		conserved hypothetical membrane protein	missense_variant c.39_40delCCinsTT p.Pro14Ser	G	A	1	0	0	0
CP000325	1003428	MUL_0955		conserved hypothetical membrane protein	missense_variant c.39_40delCCinsTT p.Pro14Ser	G	A	1	0	0	0
CP000325	1004963	MUL_0957	fadD6	fatty-acid-CoA ligase FadD6	missense_variant c.737T>C p.Leu246Pro	T	C	0	0	0	1
CP000325	1017219	MUL_0967		PE family protein	synonymous_variant c.1149A>G p.Glu383Glu	T	C	1	0	0	0
CP000325	1017333	MUL_0967		PE family protein	synonymous_variant c.1035A>C p.Pro345Pro	T	G	1	0	0	0
CP000325	1018112	MUL_0967		PE family protein	missense_variant c.256A>G p.Ser86Gly	T	C	0	0	0	1
CP000325	1018228	MUL_0967		PE family protein	missense_variant c.140C>A p.Ala47Asp	G	T	1	0	0	0
CP000325	1018542					G	A	1	0	0	0
CP000325	1018656					C	G	0	0	0	1
CP000325	1019705					G	T	1	0	0	0
CP000325	1023226	MUL_0972	echA1_1	enoyl-CoA hydratase, EchA1_1	synonymous_variant c.34T>C p.Leu12Leu	T	C	1	0	0	0
CP000325	1023847	MUL_0972	echA1_1	enoyl-CoA hydratase, EchA1_1	missense_variant c.655T>C p.Tyr219His	T	C	0	0	1	0
CP000325	1033119	MUL_0979		oxidoreductase	missense_variant c.649C>T p.Leu217Phe	G	A	1	0	0	0
CP000325	1033414	MUL_0979		oxidoreductase	synonymous_variant c.354G>A p.Val118Val	C	T	1	0	0	0
CP000325	1034979					G	A	0	0	0	1
CP000325	1034980					C	G	0	0	0	1
CP000325	1036344	MUL_0982		conserved hypothetical protein	missense_variant c.926G>C p.Gly309Ala	G	C	1	0	0	0
CP000325	1036696	MUL_0983		integral membrane protein	synonymous_variant c.111C>T p.Pro37Pro	C	T	1	0	0	0
CP000325	1037011	MUL_0983		integral membrane protein	synonymous_variant c.426C>A p.Gly142Gly	C	A	1	0	0	0
CP000325	1037272	MUL_0983		integral membrane protein	synonymous_variant c.687C>T p.Val229Val	C	T	1	0	0	0
CP000325	1037575					G	T	1	0	0	0
CP000325	1037798					G	T	1	0	0	0
CP000325	1038475					C	T	1	0	0	0
CP000325	1040533	MUL_0986	mcr	alpha-methylacyl-CoA racemase Mcr	missense_variant c.713A>G p.Tyr238Cys	A	G	0	1	0	0
CP000325	1043907	MUL_0989	mmpL13	conserved transmembrane transport protein MmpL13	synonymous_variant c.1521T>C p.Ala507Ala	T	C	1	0	0	0
CP000325	1044644	MUL_0989	mmpL13	conserved transmembrane transport protein MmpL13	missense_variant c.2258T>G p.Val753Gly	T	G	1	0	0	0
CP000325	1045842	MUL_0991		conserved hypothetical protein	synonymous_variant c.417C>T p.Leu139Leu	C	T	1	0	0	0
CP000325	1046239	MUL_0992		transcriptional regulatory protein	missense_variant c.650T>C p.Val217Ala	A	G	1	0	0	0
CP000325	1047010	MUL_0993		transcriptional regulatory protein	missense_variant c.64G>A p.Gly22Arg	G	A	1	0	0	0
CP000325	1047273	MUL_0993		transcriptional regulatory protein	synonymous_variant c.327T>C p.Ser109Ser	T	C	1	0	0	0
CP000325	1047790					T	C	1	0	0	0
CP000325	1048103					T	C	1	0	0	0
CP000325	1048760	MUL_0996		conserved protein	synonymous_variant c.15C>T p.Val5Val	C	T	1	0	0	0
CP000325	1049955					G	A	1	0	0	0
CP000325	1050100					C	T	1	0	0	0
CP000325	1050191					C	T	1	0	0	0
CP000325	1052499					A	G	1	0	0	0
CP000325	1052527					A	C	1	0	0	0
CP000325	1052820	MUL_1001		hypothetical membrane protein	synonymous_variant c.921G>A p.Val307Val	C	T	1	0	0	0
CP000325	1053140	MUL_1001		hypothetical membrane protein	missense_variant c.601A>G p.Asn201Asp	T	C	1	0	0	0
CP000325	1053450	MUL_1001		hypothetical membrane protein	synonymous_variant c.291G>A p.Pro97Pro	C	T	1	0	0	0
CP000325	1053518	MUL_1001		hypothetical membrane protein	missense_variant c.223A>G p.Ile75Val	T	C	1	0	0	0
CP000325	1054425	MUL_1002		conserved protein	missense_variant c.428G>C p.Arg143Thr	G	C	1	0	0	0
CP000325	1054609	MUL_1003		conserved hypothetical protein	synonymous_variant c.12C>T p.His4His	C	T	1	0	0	0
CP000325	1054713	MUL_1003		conserved hypothetical protein	missense_variant c.116T>A p.Val39Asp	T	A	1	0	0	0
CP000325	1058063	MUL_1006		conserved transmembrane protein	missense_variant c.1259G>T p.Arg420Leu	G	T	1	0	0	0
CP000325	1058872	MUL_1008	mutT2	mutator protein MutT2	missense_variant c.236C>T p.Pro79Leu	C	T	1	0	0	0
CP000325	1058997	MUL_1008	mutT2	mutator protein MutT2	missense_variant c.361G>A p.Ala121Thr	G	A	0	0	0	1
CP000325	1060912	MUL_1009	typA	GTP-binding translation elongation factor TypA	synonymous_variant c.1602C>A p.Pro534Pro	C	A	1	0	0	0
CP000325	1061028	MUL_1009	typA	GTP-binding translation elongation factor TypA	missense_variant c.1718T>C p.Val573Ala	T	C	0	0	0	1
CP000325	1062535	MUL_1010	lpqW	conserved lipoprotein LpqW	missense_variant c.1235C>G p.Pro412Arg	C	G	1	0	0	0
CP000325	1066781					T	C	1	0	0	0
CP000325	1067199					T	C	1	0	0	0
CP000325	1068116					T	C	1	0	0	0
CP000325	1069653					C	T	1	0	0	0
CP000325	1070131					A	G	1	0	0	0
CP000325	1070226					G	A	1	0	0	0
CP000325	1070428					C	A	1	0	0	0
CP000325	1071480					A	G	1	0	0	0
CP000325	1074322	MUL_1020	fbiC	F420 biosynthesis protein FbiC	synonymous_variant c.1158T>C p.Tyr386Tyr	T	C	1	0	0	0
CP000325	1077441	MUL_1021		PE-PGRS family protein	missense_variant c.1135_1136delGGinsAA p.Gly379Asn	G	A	1	0	0	0
CP000325	1077442	MUL_1021		PE-PGRS family protein	missense_variant c.1135_1136delGGinsAA p.Gly379Asn	G	A	1	0	0	0
CP000325	1077927	MUL_1021		PE-PGRS family protein	missense_variant c.1621G>T p.Ala541Ser	G	T	1	0	0	0
CP000325	1079039					T	C	1	0	0	0
CP000325	1079140	MUL_1022		low molecular weight T-cell antigen TB8.4	missense_variant c.256G>A p.Ala86Thr	C	T	1	0	0	0
CP000325	1079964	MUL_1023	fadH	NADPH dependent 2,4-dienoyl-CoA reductase FadH	synonymous_variant c.1668G>A p.Glu556Glu	C	T	1	0	0	0
CP000325	1081365	MUL_1023	fadH	NADPH dependent 2,4-dienoyl-CoA reductase FadH	synonymous_variant c.267C>A p.Ile89Ile	G	T	1	0	0	0
CP000325	1081806	MUL_1024		conserved hypothetical protein	missense_variant c.569G>A p.Gly190Glu	C	T	1	0	0	0
CP000325	1083499	MUL_1026		aminotransferase	synonymous_variant c.733T>C p.Leu245Leu	T	C	1	0	0	0
CP000325	1084891					C	G	1	0	0	0
CP000325	1085807					C	T	1	0	0	0
CP000325	1086299					C	T	1	0	0	0
CP000325	1087653					A	G	1	0	0	0
CP000325	1087702					G	A	1	0	0	0
CP000325	1087703					G	A	1	0	0	0
CP000325	1087708					C	G	0	0	1	0
CP000325	1089154					A	C	1	0	0	0
CP000325	1091113					C	T	1	0	0	0
CP000325	1091260					A	G	1	0	0	0
CP000325	1092300					A	G	0	1	0	0
CP000325	1092345					C	T	0	0	0	1
CP000325	1094655	MUL_1034		PE family protein	missense_variant c.73C>T p.Leu25Phe	G	A	1	0	0	0
CP000325	1095796					G	A	1	0	0	0
CP000325	1096605					T	C	0	1	0	0
CP000325	1097662	MUL_1037	fabG3	20-beta-hydroxysteroid dehydrogenase FabG3	synonymous_variant c.681C>T p.Thr227Thr	C	T	1	0	0	0
CP000325	1100171					T	C	1	0	0	0
CP000325	1101659					A	G	1	0	0	0
CP000325	1101939					A	C	1	0	0	0
CP000325	1102730	MUL_1043		conserved hypothetical protein	synonymous_variant c.315T>C p.Gly105Gly	T	C	1	0	0	0
CP000325	1102791	MUL_1043		conserved hypothetical protein	synonymous_variant c.376C>T p.Leu126Leu	C	T	1	0	0	0
CP000325	1104190	MUL_1045		conserved hypothetical protein	missense_variant c.974C>T p.Pro325Leu	G	A	1	0	0	0
CP000325	1104321	MUL_1045		conserved hypothetical protein	synonymous_variant c.843C>G p.Ala281Ala	G	C	0	0	0	1
CP000325	1104341	MUL_1045		conserved hypothetical protein	missense_variant c.823A>G p.Ile275Val	T	C	1	0	0	0
CP000325	1105195					T	C	0	0	0	1
CP000325	1107153					T	G	1	0	0	0
CP000325	1108145	MUL_1049	cyp191A3	cytochrome P450 191A3 Cyp191A3	missense_variant c.266G>A p.Arg89His	G	A	1	0	0	0
CP000325	1108242	MUL_1049	cyp191A3	cytochrome P450 191A3 Cyp191A3	synonymous_variant c.363C>T p.Arg121Arg	C	T	0	0	0	1
CP000325	1108296	MUL_1049	cyp191A3	cytochrome P450 191A3 Cyp191A3	synonymous_variant c.417A>C p.Leu139Leu	A	C	1	0	0	0
CP000325	1108637	MUL_1049	cyp191A3	cytochrome P450 191A3 Cyp191A3	missense_variant c.758G>A p.Arg253His	G	A	1	0	0	0
CP000325	1108920	MUL_1049	cyp191A3	cytochrome P450 191A3 Cyp191A3	synonymous_variant c.1041C>T p.Gly347Gly	C	T	1	0	0	0
CP000325	1110150	MUL_1051		conserved hypothetical protein	synonymous_variant c.96G>A p.Glu32Glu	G	A	1	0	0	0
CP000325	1110564	MUL_1051		conserved hypothetical protein	synonymous_variant c.510A>G p.Ala170Ala	A	G	1	0	0	0
CP000325	1110665	MUL_1051		conserved hypothetical protein	missense_variant c.611A>G p.Asn204Ser	A	G	1	0	0	0
CP000325	1111441	MUL_1052		short chain dehydrogenase	missense_variant c.629A>C p.His210Pro	A	C	1	0	0	0
CP000325	1112318	MUL_1053		monooxygenase	missense_variant c.775G>A p.Glu259Lys	G	A	1	0	0	0
CP000325	1112447	MUL_1053		monooxygenase	missense_variant c.904C>T p.Pro302Ser	C	T	1	0	0	0
CP000325	1112456	MUL_1053		monooxygenase	missense_variant c.913G>A p.Glu305Lys	G	A	0	0	0	1
CP000325	1113153	MUL_1054	lipW	esterase LipW	initiator_codon_variant c.3G>C p.Met1?	G	C	1	0	0	0
CP000325	1113706	MUL_1054	lipW	esterase LipW	missense_variant c.556T>C p.Tyr186His	T	C	1	0	0	0
CP000325	1115985	MUL_1057		conserved protein	missense_variant c.323T>C p.Val108Ala	T	C	1	0	0	0
CP000325	1116031	MUL_1057		conserved protein	synonymous_variant c.369G>A p.Val123Val	G	A	0	0	0	1
CP000325	1116340	MUL_1058		transcriptional regulatory protein (probably GntR-family)	missense_variant c.502C>T p.Arg168Cys	G	A	1	0	0	0
CP000325	1116476	MUL_1058		transcriptional regulatory protein (probably GntR-family)	synonymous_variant c.366T>C p.His122His	A	G	1	0	0	0
CP000325	1116814	MUL_1058		transcriptional regulatory protein (probably GntR-family)	missense_variant c.28G>A p.Glu10Lys	C	T	1	0	0	0
CP000325	1116831	MUL_1058		transcriptional regulatory protein (probably GntR-family)	missense_variant c.11T>C p.Leu4Pro	A	G	1	0	0	0
CP000325	1117467					C	T	1	0	0	0
CP000325	1119035	MUL_1060	yrbE1A	conserved hypothetical integral membrane protein YrbE1A	missense_variant c.160T>C p.Phe54Leu	T	C	1	0	0	0
CP000325	1119834	MUL_1061	yrbE1B	conserved hypothetical integral membrane protein YrbE1B	missense_variant c.154T>C p.Tyr52His	T	C	1	0	0	0
CP000325	1122119	MUL_1063	mce1B	MCE-family protein Mce1B	synonymous_variant c.264A>G p.Pro88Pro	A	G	1	0	0	0
CP000325	1122408	MUL_1063	mce1B	MCE-family protein Mce1B	missense_variant c.553T>C p.Trp185Arg	T	C	1	0	0	0
CP000325	1125053	MUL_1065	mce1D	MCE-family protein Mce1D	missense_variant c.599T>C p.Ile200Thr	T	C	1	0	0	0
CP000325	1125988	MUL_1065	mce1D	MCE-family protein Mce1D	missense_variant c.1534C>T p.Pro512Ser	C	T	1	0	0	0
CP000325	1127188	MUL_1066	lprK	MCE-family lipoprotein LprK (MCE-family lipoprotein Mce1E)	missense_variant c.1109T>G p.Leu370Arg	T	G	1	0	0	0
CP000325	1127234	MUL_1066	lprK	MCE-family lipoprotein LprK (MCE-family lipoprotein Mce1E)	synonymous_variant c.1155A>G p.Pro385Pro	A	G	1	0	0	0
CP000325	1128028	MUL_1067	mce1F	MCE-family protein Mce1F	synonymous_variant c.750T>C p.Leu250Leu	T	C	1	0	0	0
CP000325	1130190	MUL_1069		conserved Mce associated transmembrane protein	missense_variant c.664G>C p.Ala222Pro	G	C	1	0	0	0
CP000325	1130434	MUL_1069		conserved Mce associated transmembrane protein	missense_variant c.908C>T p.Ser303Phe	C	T	1	0	0	0
CP000325	1132513					A	C	1	0	0	0
CP000325	1133586	MUL_1073		conserved transmembrane protein	missense_variant c.878A>G p.Glu293Gly	T	C	1	0	0	0
CP000325	1133697	MUL_1073		conserved transmembrane protein	missense_variant c.767A>G p.His256Arg	T	C	1	0	0	0
CP000325	1134895					A	G	1	0	0	0
CP000325	1136083	MUL_1075		conserved protein	missense_variant c.791A>G p.Asp264Gly	T	C	1	0	0	0
CP000325	1137044	MUL_1076	sigG	alternative RNA polymerase sigma factor SigG	synonymous_variant c.888C>T p.Leu296Leu	G	A	1	0	0	0
CP000325	1137625	MUL_1076	sigG	alternative RNA polymerase sigma factor SigG	missense_variant c.307A>C p.Met103Leu	T	G	1	0	0	0
CP000325	1139024	MUL_1078		conserved hypothetical protein	missense_variant c.176T>C p.Val59Ala	T	C	1	0	0	0
CP000325	1139379	MUL_1078		conserved hypothetical protein	synonymous_variant c.531A>G p.Arg177Arg	A	G	1	0	0	0
CP000325	1140164					A	G	1	0	0	0
CP000325	1141185	MUL_1080	bglS	beta-glucosidase BglS	missense_variant c.1010G>C p.Arg337Thr	G	C	1	0	0	0
CP000325	1141589	MUL_1080	bglS	beta-glucosidase BglS	missense_variant c.1414G>A p.Gly472Ser	G	A	1	0	0	0
CP000325	1141741	MUL_1080	bglS	beta-glucosidase BglS	synonymous_variant c.1566T>C p.Gly522Gly	T	C	1	0	0	0
CP000325	1141769	MUL_1080	bglS	beta-glucosidase BglS	missense_variant c.1594C>T p.Pro532Ser	C	T	1	0	0	0
CP000325	1141972	MUL_1080	bglS	beta-glucosidase BglS	synonymous_variant c.1797A>C p.Thr599Thr	A	C	1	0	0	0
CP000325	1142015	MUL_1080	bglS	beta-glucosidase BglS	missense_variant c.1840G>A p.Ala614Thr	G	A	1	0	0	0
CP000325	1145629	MUL_1082	ilvD	dihydroxy-acid dehydratase IlvD	synonymous_variant c.1563T>C p.Val521Val	A	G	1	0	0	0
CP000325	1147223					T	C	1	0	0	0
CP000325	1147655					T	C	1	0	0	0
CP000325	1147932	MUL_1084		conserved integral membrane protein	missense_variant c.194A>T p.Tyr65Phe	A	T	1	0	0	0
CP000325	1148833	MUL_1084		conserved integral membrane protein	missense_variant c.1095G>A p.Met365Ile	G	A	1	0	0	0
CP000325	1148934	MUL_1084		conserved integral membrane protein	missense_variant c.1196C>T p.Ser399Leu	C	T	1	0	0	0
CP000325	1149398	MUL_1085		conserved secretory protein	missense_variant c.284T>C p.Phe95Ser	T	C	1	0	0	0
CP000325	1150374	MUL_1086		transcriptional regulatory protein	missense_variant c.43T>C p.Cys15Arg	T	C	1	0	0	0
CP000325	1151289					G	A	1	0	0	0
CP000325	1152826					G	A	1	0	0	0
CP000325	1154374	MUL_1088		zinc metalloprotease	missense_variant c.808C>T p.Arg270Trp	G	A	1	0	0	0
CP000325	1159286	MUL_1092	mmpL11	conserved transmembrane transport protein MmpL11	missense_variant c.812C>T p.Ala271Val	G	A	1	0	0	0
CP000325	1159855	MUL_1092	mmpL11	conserved transmembrane transport protein MmpL11	synonymous_variant c.243A>G p.Gln81Gln	T	C	1	0	0	0
CP000325	1160135					A	G	1	0	0	0
CP000325	1160364					A	G	1	0	0	0
CP000325	1161735	MUL_1094		conserved transmembrane protein	missense_variant c.446T>C p.Val149Ala	A	G	1	0	0	0
CP000325	1162959					T	C	1	0	0	0
CP000325	1164851	MUL_1096	mmpL3	conserved transmembrane transport protein MmpL3	missense_variant c.1624C>T p.Leu542Phe	G	A	1	0	0	0
CP000325	1166862	MUL_1097		conserved hypothetical protein	synonymous_variant c.456G>A p.Arg152Arg	C	T	0	0	0	1
CP000325	1167415	MUL_1098		S-adenosylmethionine-dependentmethyltransferase	synonymous_variant c.777A>G p.Glu259Glu	T	C	1	0	0	0
CP000325	1168087	MUL_1098		S-adenosylmethionine-dependentmethyltransferase	synonymous_variant c.105C>A p.Ala35Ala	G	T	1	0	0	0
CP000325	1169476	MUL_1100		conserved secreted protein	missense_variant c.94G>T p.Ala32Ser	G	T	0	0	0	1
CP000325	1173699					T	G	1	0	0	0
CP000325	1173962					A	G	1	0	0	0
CP000325	1174546					C	T	1	0	0	0
CP000325	1174884	MUL_1103	echA8_4	enoyl-CoA hydratase, EchA8_4	synonymous_variant c.282C>T p.Asp94Asp	C	T	1	0	0	0
CP000325	1174916	MUL_1103	echA8_4	enoyl-CoA hydratase, EchA8_4	missense_variant c.314C>T p.Thr105Ile	C	T	1	0	0	0
CP000325	1175469	MUL_1103	echA8_4	enoyl-CoA hydratase, EchA8_4	synonymous_variant c.867A>G p.Gly289Gly	A	G	0	0	0	1
CP000325	1175578	MUL_1104		conserved hypothetical membrane protein	missense_variant c.248C>T p.Ser83Leu	G	A	1	0	0	0
CP000325	1175792	MUL_1104		conserved hypothetical membrane protein	missense_variant c.34A>G p.Ile12Val	T	C	1	0	0	0
CP000325	1179739					T	A	0	1	0	0
CP000325	1180283					C	G	1	0	0	0
CP000325	1180868					T	C	1	0	0	0
CP000325	1181106	MUL_1109		conserved hypothetical protein	missense_variant c.133C>T p.His45Tyr	C	T	0	0	0	1
CP000325	1182929					C	T	1	0	0	0
CP000325	1182970					C	T	1	0	0	0
CP000325	1183946	MUL_1110		conserved hypothetical transmembrane protein	missense_variant c.674A>G p.Asn225Ser	A	G	1	0	0	0
CP000325	1185372	MUL_1112	lipC	esterase LipC	synonymous_variant c.78A>G p.Leu26Leu	A	G	0	1	0	0
CP000325	1186326	MUL_1112	lipC	esterase LipC	synonymous_variant c.1032A>G p.Ser344Ser	A	G	0	0	0	1
CP000325	1186820					G	A	1	0	0	0
CP000325	1187006					T	C	1	0	0	0
CP000325	1190370	MUL_1116		conserved hypothetical protein	synonymous_variant c.18C>A p.Val6Val	C	A	0	0	0	1
CP000325	1191329	MUL_1117		fatty-acid-CoA ligase	missense_variant c.137T>G p.Leu46Arg	T	G	1	0	0	0
CP000325	1192935					G	T	1	0	0	0
CP000325	1194183					G	T	0	0	0	1
CP000325	1195035					G	T	0	0	0	1
CP000325	1195158					C	T	1	0	0	0
CP000325	1195429					G	C	1	0	0	0
CP000325	1195737					A	G	1	0	0	0
CP000325	1196851					C	T	1	0	0	0
CP000325	1198607					A	G	1	0	0	0
CP000325	1198832	MUL_1121		enoyl-CoA hydratase	missense_variant c.83T>C p.Phe28Ser	T	C	0	0	0	1
CP000325	1199780	MUL_1122		aldehyde dehydrogenase	synonymous_variant c.1272G>A p.Val424Val	C	T	1	0	0	0
CP000325	1200663	MUL_1122		aldehyde dehydrogenase	missense_variant c.389A>G p.Lys130Arg	T	C	1	0	0	0
CP000325	1200812	MUL_1122		aldehyde dehydrogenase	synonymous_variant c.240G>A p.Lys80Lys	C	T	1	0	0	0
CP000325	1203657	MUL_1125		conserved transmembrane protein	missense_variant c.1223C>T p.Ala408Val	G	A	1	0	0	0
CP000325	1205301	MUL_1126		conserved membrane protein	synonymous_variant c.867C>T p.Asn289Asn	G	A	1	0	0	0
CP000325	1205435	MUL_1126		conserved membrane protein	missense_variant c.733G>A p.Ala245Thr	C	T	1	0	0	0
CP000325	1205641	MUL_1126		conserved membrane protein	missense_variant c.527A>G p.Gln176Arg	T	C	1	0	0	0
CP000325	1213288	MUL_1134		conserved hypothetical alanine rich protein	missense_variant c.239T>C p.Val80Ala	A	G	1	0	0	0
CP000325	1213670					G	A	1	0	0	0
CP000325	1214401	MUL_1136		conserved hypothetical transmembrane protein	missense_variant c.736A>G p.Asn246Asp	T	C	1	0	0	0
CP000325	1217363					G	A	1	0	0	0
CP000325	1217509					C	T	1	0	0	0
CP000325	1217980					T	C	1	0	0	0
CP000325	1218193					G	A	1	0	0	0
CP000325	1218399	MUL_1140		conserved hypothetical membrane protein	missense_variant c.157A>G p.Ile53Val	A	G	1	0	0	0
CP000325	1218936	MUL_1141		conserved hypothetical membrane protein	missense_variant c.271C>T p.Arg91Trp	C	T	1	0	0	0
CP000325	1219030					G	C	1	0	0	0
CP000325	1219264					A	G	1	0	0	0
CP000325	1223597	MUL_1145		PE-PGRS family protein	missense_variant c.2293A>G p.Ser765Gly	A	G	1	0	0	0
CP000325	1226057					C	G	1	0	0	0
CP000325	1227869	MUL_1149		PE-PGRS family protein	synonymous_variant c.621C>A p.Gly207Gly	G	T	1	0	0	0
CP000325	1228920	MUL_1150	php	phosphotriesterase Php	missense_variant c.731T>C p.Val244Ala	A	G	1	0	0	0
CP000325	1229361	MUL_1150	php	phosphotriesterase Php	missense_variant c.290T>C p.Leu97Pro	A	G	1	0	0	0
CP000325	1229834					T	G	1	0	0	0
CP000325	1231458	MUL_1151	fadE4	acyl-CoA dehydrogenase FadE4	synonymous_variant c.1467T>C p.Ile489Ile	T	C	1	0	0	0
CP000325	1232089	MUL_1152		transcriptional regulatory protein (probably TetR/AcrR-family)	missense_variant c.293G>T p.Gly98Val	G	T	1	0	0	0
CP000325	1232288	MUL_1152		transcriptional regulatory protein (probably TetR/AcrR-family)	synonymous_variant c.492C>G p.Ser164Ser	C	G	1	0	0	0
CP000325	1232643	MUL_1153	gabD1	succinate-semialdehyde dehydrogenase [NADP+] dependent (SsdH) GabD1	missense_variant c.1324G>A p.Ala442Thr	C	T	1	0	0	0
CP000325	1233445	MUL_1153	gabD1	succinate-semialdehyde dehydrogenase [NADP+] dependent (SsdH) GabD1	synonymous_variant c.522T>C p.Ile174Ile	A	G	1	0	0	0
CP000325	1234344					A	C	1	0	0	0
CP000325	1235219	MUL_1154		PPE family protein	missense_variant c.806C>T p.Pro269Leu	C	T	1	0	0	0
CP000325	1235526	MUL_1154		PPE family protein	synonymous_variant c.1113T>C p.Thr371Thr	T	C	1	0	0	0
CP000325	1235709					C	T	1	0	0	0
CP000325	1235772					G	A	1	0	0	0
CP000325	1238377	MUL_1156		conserved hypothetical membrane protein	synonymous_variant c.1293T>C p.Phe431Phe	A	G	1	0	0	0
CP000325	1239565	MUL_1156		conserved hypothetical membrane protein	synonymous_variant c.105T>C p.Phe35Phe	A	G	1	0	0	0
CP000325	1239919	MUL_1157	glpQ2	glycerophosphoryl diester phosphodiesterase GlpQ2	missense_variant c.636_637delGGinsAA p.Val213Ile	C	T	1	0	0	0
CP000325	1239920	MUL_1157	glpQ2	glycerophosphoryl diester phosphodiesterase GlpQ2	missense_variant c.636_637delGGinsAA p.Val213Ile	C	T	1	0	0	0
CP000325	1240372	MUL_1157	glpQ2	glycerophosphoryl diester phosphodiesterase GlpQ2	missense_variant c.184A>G p.Thr62Ala	T	C	1	0	0	0
CP000325	1240666					G	A	1	0	0	0
CP000325	1240681					C	T	1	0	0	0
CP000325	1242536	MUL_1159		conserved transmembrane protein	missense_variant c.2926G>A p.Ala976Thr	C	T	1	0	0	0
CP000325	1244696	MUL_1159		conserved transmembrane protein	missense_variant c.766A>G p.Ser256Gly	T	C	1	0	0	0
CP000325	1245922	MUL_1161		conserved hypothetical small secreted protein	missense_variant c.128A>G p.Asp43Gly	T	C	1	0	0	0
CP000325	1246271	MUL_1162	lpqI	conserved lipoprotein LpqI	missense_variant c.119G>C p.Arg40Pro	G	C	1	0	0	0
CP000325	1248133	MUL_1164		conserved transmembrane protein	missense_variant c.56G>C p.Arg19Pro	G	C	1	0	0	0
CP000325	1248503	MUL_1164		conserved transmembrane protein	synonymous_variant c.426A>G p.Ala142Ala	A	G	1	0	0	0
CP000325	1249154	MUL_1164		conserved transmembrane protein	synonymous_variant c.1077A>G p.Gly359Gly	A	G	1	0	0	0
CP000325	1250123	MUL_1165		conserved membrane protein	synonymous_variant c.114C>T p.Pro38Pro	G	A	0	0	0	1
CP000325	1250795	MUL_1166	fabG4	3-oxoacyl-[acyl-carrier protein] reductase FabG4	synonymous_variant c.825C>T p.Asp275Asp	G	A	1	0	0	0
CP000325	1253080	MUL_1167	fadA2	acetyl-CoA acyltransferase FadA2	missense_variant c.1292G>A p.Gly431Asp	G	A	0	0	0	1
CP000325	1253300					A	G	1	0	0	0
CP000325	1253993	MUL_1168	fadE5	acyl-CoA dehydrogenase FadE5	missense_variant c.1272C>G p.Asn424Lys	G	C	1	0	0	0
CP000325	1254005	MUL_1168	fadE5	acyl-CoA dehydrogenase FadE5	synonymous_variant c.1260G>A p.Gln420Gln	C	T	1	0	0	0
CP000325	1255367					A	G	1	0	0	0
CP000325	1256487					C	T	0	0	0	1
CP000325	1257768	MUL_1171	sdhB_1	succinate dehydrogenase (iron-sulfur subunit), SdhB_1	missense_variant c.526G>A p.Val176Ile	C	T	1	0	0	0
CP000325	1260906	MUL_1173		succinate dehydrogenase (membrane anchor subunit)	missense_variant c.184G>A p.Glu62Lys	C	T	1	0	0	0
CP000325	1261331					G	A	1	0	0	0
CP000325	1262778					T	C	1	0	0	0
CP000325	1263043	MUL_1177		PEP phosphonomutase	missense_variant c.7T>C p.Ser3Pro	T	C	1	0	0	0
CP000325	1263958	MUL_1178	hsp	heat shock protein Hsp	missense_variant c.302G>C p.Arg101Pro	C	G	0	0	0	1
CP000325	1264863					G	A	1	0	0	0
CP000325	1265531					C	T	1	0	0	0
CP000325	1267604	MUL_1181		conserved hypothetical protein	synonymous_variant c.411C>T p.Gly137Gly	G	A	0	0	0	1
CP000325	1268508	MUL_1182		conserved hypothetical protein	missense_variant c.325A>G p.Ile109Val	T	C	1	0	0	0
CP000325	1269023	MUL_1183		transcriptional regulatory protein	synonymous_variant c.952T>C p.Leu318Leu	A	G	0	0	1	0
CP000325	1270128					T	C	1	0	0	0
CP000325	1270800					A	C	1	0	0	0
CP000325	1271017					T	G	1	0	0	0
CP000325	1272105	MUL_1185	aac	aminoglycoside 2'-N-acetyltransferase Aac	missense_variant c.125G>A p.Gly42Glu	C	T	1	0	0	0
CP000325	1272867	MUL_1186		urea amidolyase-related protein	missense_variant c.259G>A p.Ala87Thr	C	T	1	0	0	0
CP000325	1273104	MUL_1186		urea amidolyase-related protein	missense_variant c.22C>T p.Arg8Cys	G	A	1	0	0	0
CP000325	1273116	MUL_1186		urea amidolyase-related protein	synonymous_variant c.10C>T p.Leu4Leu	G	A	0	0	0	1
CP000325	1273779	MUL_1187		conserved hypothetical protein	missense_variant c.34G>A p.Ala12Thr	C	T	1	0	0	0
CP000325	1274215	MUL_1188		periplasmic iron-transport lipoprotein	missense_variant c.703G>A p.Val235Ile	C	T	1	0	0	0
CP000325	1275943	MUL_1189	narU	integral membrane nitrite extrusion protein NarU	missense_variant c.773T>C p.Val258Ala	T	C	1	0	0	0
CP000325	1276758	MUL_1190		conserved protein	synonymous_variant c.1083G>T p.Arg361Arg	C	A	1	0	0	0
CP000325	1276859	MUL_1190		conserved protein	missense_variant c.982C>G p.Pro328Ala	G	C	0	0	0	1
CP000325	1277469	MUL_1190		conserved protein	synonymous_variant c.372T>C p.Asn124Asn	A	G	1	0	0	0
CP000325	1280087	MUL_1193		conserved hypothetical membrane protein	synonymous_variant c.1284G>A p.Pro428Pro	C	T	0	0	0	1
CP000325	1280229	MUL_1193		conserved hypothetical membrane protein	missense_variant c.1142A>G p.Lys381Arg	T	C	1	0	0	0
CP000325	1280475	MUL_1193		conserved hypothetical membrane protein	missense_variant c.896A>G p.Asp299Gly	T	C	1	0	0	0
CP000325	1280855	MUL_1193		conserved hypothetical membrane protein	synonymous_variant c.516G>A p.Pro172Pro	C	T	0	0	0	1
CP000325	1285313	MUL_1196		conserved protein	missense_variant c.629A>G p.Tyr210Cys	T	C	0	0	0	1
CP000325	1285819	MUL_1196		conserved protein	synonymous_variant c.123G>A p.Gly41Gly	C	T	1	0	0	0
CP000325	1286367	MUL_1197		transcriptional regulatory protein	stop_gained c.185G>A p.Trp62*	C	T	1	0	0	0
CP000325	1286786	MUL_1198		conserved protein	missense_variant c.145G>A p.Gly49Ser	G	A	1	0	0	0
CP000325	1287037	MUL_1198		conserved protein	missense_variant c.396C>A p.Asp132Glu	C	A	1	0	0	0
CP000325	1287957	MUL_1200		transcriptional regulatory protein (possibly TetR-family)	synonymous_variant c.432C>G p.Gly144Gly	G	C	1	0	0	0
CP000325	1288461					C	T	0	0	0	1
CP000325	1291271					T	C	1	0	0	0
CP000325	1294097	MUL_1204		conserved protein	synonymous_variant c.1471C>T p.Leu491Leu	C	T	1	0	0	0
CP000325	1294713	MUL_1205		conserved membrane protein	synonymous_variant c.228G>A p.Leu76Leu	G	A	1	0	0	0
CP000325	1294821	MUL_1205		conserved membrane protein	synonymous_variant c.336G>C p.Thr112Thr	G	C	1	0	0	0
CP000325	1295482	MUL_1205		conserved membrane protein	missense_variant c.997G>C p.Val333Leu	G	C	1	0	0	0
CP000325	1295651	MUL_1205		conserved membrane protein	missense_variant c.1166C>T p.Pro389Leu	C	T	0	0	0	1
CP000325	1296464	MUL_1206		conserved membrane protein	synonymous_variant c.381G>A p.Gln127Gln	G	A	1	0	0	0
CP000325	1299456	MUL_1206		conserved membrane protein	missense_variant c.3373A>G p.Ile1125Val	A	G	1	0	0	0
CP000325	1300471	MUL_1208		PPE family protein	synonymous_variant c.51C>T p.His17His	C	T	1	0	0	0
CP000325	1301634	MUL_1208		PPE family protein	missense_variant c.1214T>C p.Val405Ala	T	C	1	0	0	0
CP000325	1301818	MUL_1208		PPE family protein	synonymous_variant c.1398C>T p.Gly466Gly	C	T	0	1	0	0
CP000325	1302606	MUL_1210	esxH	EsaT-6 like protein EsxH	missense_variant c.274A>G p.Thr92Ala	A	G	1	0	0	0
CP000325	1302767	MUL_1211		conserved protein	missense_variant c.136C>T p.Leu46Phe	C	T	0	0	0	1
CP000325	1303542					G	A	1	0	0	0
CP000325	1304048	MUL_1212		conserved transmembrane protein	missense_variant c.449T>C p.Val150Ala	T	C	1	0	0	0
CP000325	1306086	MUL_1213	mycP3	membrane-anchored mycosin MycP3	missense_variant c.1072A>G p.Thr358Ala	A	G	1	0	0	0
CP000325	1306462					G	T	1	0	0	0
CP000325	1308331	MUL_1215		conserved hypothetical membrane protein	missense_variant c.319T>C p.Ser107Pro	A	G	1	0	0	0
CP000325	1308566	MUL_1215		conserved hypothetical membrane protein	synonymous_variant c.84A>G p.Gly28Gly	T	C	1	0	0	0
CP000325	1309256	MUL_1216	tam	trans-aconitate methyltransferase Tam	missense_variant c.451G>A p.Val151Met	G	A	1	0	0	0
CP000325	1309557	MUL_1216	tam	trans-aconitate methyltransferase Tam	missense_variant c.752C>T p.Ala251Val	C	T	1	0	0	0
CP000325	1309784	MUL_1217		sulfatase	missense_variant c.1187A>G p.Glu396Gly	T	C	1	0	0	0
CP000325	1309853	MUL_1217		sulfatase	missense_variant c.1118G>A p.Ser373Asn	C	T	1	0	0	0
CP000325	1310718	MUL_1217		sulfatase	missense_variant c.253C>T p.Leu85Phe	G	A	1	0	0	0
CP000325	1312209	MUL_1221		conserved protein	missense_variant c.430G>A p.Asp144Asn	C	T	1	0	0	0
CP000325	1313194	MUL_1222		Conserved integral membrane protein	missense_variant c.500T>C p.Leu167Pro	T	C	1	0	0	0
CP000325	1313406					G	A	1	0	0	0
CP000325	1313465					A	G	1	0	0	0
CP000325	1313864	MUL_1223		conserved exported protein	synonymous_variant c.396T>C p.Pro132Pro	T	C	1	0	0	0
CP000325	1314191	MUL_1224		conserved hypothetical protein	synonymous_variant c.450G>A p.Thr150Thr	C	T	1	0	0	0
CP000325	1314752	MUL_1225		conserved hypothetical protein	missense_variant c.53T>C p.Val18Ala	T	C	0	0	0	1
CP000325	1315586	MUL_1225		conserved hypothetical protein	missense_variant c.887T>C p.Val296Ala	T	C	1	0	0	0
CP000325	1315706	MUL_1225		conserved hypothetical protein	stop_gained c.1007C>A p.Ser336*	C	A	1	0	0	0
CP000325	1315763	MUL_1225		conserved hypothetical protein	missense_variant c.1064T>C p.Leu355Pro	T	C	1	0	0	0
CP000325	1316732	MUL_1226		conserved hypothetical proline and threonine rich protein	stop_gained c.651_652delCCinsTT p.Gln218*	C	T	0	0	0	1
CP000325	1316733	MUL_1226		conserved hypothetical proline and threonine rich protein	stop_gained c.651_652delCCinsTT p.Gln218*	C	T	0	0	0	1
CP000325	1317173	MUL_1226		conserved hypothetical proline and threonine rich protein	synonymous_variant c.1092A>C p.Thr364Thr	A	C	1	0	0	0
CP000325	1322048					G	A	1	0	0	0
CP000325	1323346					G	A	1	0	0	0
CP000325	1323446					A	G	1	0	0	0
CP000325	1323600					T	C	1	0	0	0
CP000325	1324084					A	G	1	0	0	0
CP000325	1324346					T	C	1	0	0	0
CP000325	1324794					C	G	0	1	0	0
CP000325	1325437					C	A	1	0	0	0
CP000325	1325439					T	C	0	0	0	1
CP000325	1325516					C	T	1	0	0	0
CP000325	1326054					C	G	1	0	0	0
CP000325	1326145					G	A	0	0	0	1
CP000325	1326929					G	A	1	0	0	0
CP000325	1327108					A	G	1	0	0	0
CP000325	1327767					C	T	1	0	0	0
CP000325	1327768					C	T	1	0	0	0
CP000325	1329278					C	A	1	0	0	0
CP000325	1329364					G	T	1	0	0	0
CP000325	1329592					A	C	1	0	0	0
CP000325	1329769					C	G	1	0	0	0
CP000325	1330861					A	G	0	0	0	1
CP000325	1331954	MUL_1233		acyl-CoA dehydrogenase	missense_variant c.1892T>C p.Leu631Pro	A	G	1	0	0	0
CP000325	1332998	MUL_1233		acyl-CoA dehydrogenase	missense_variant c.848G>A p.Gly283Asp	C	T	0	0	0	1
CP000325	1333095	MUL_1233		acyl-CoA dehydrogenase	missense_variant c.751T>C p.Trp251Arg	A	G	1	0	0	0
CP000325	1333679	MUL_1233		acyl-CoA dehydrogenase	missense_variant c.167G>A p.Arg56Lys	C	T	1	0	0	0
CP000325	1333927					G	A	1	0	0	0
CP000325	1334054	MUL_1234		membrane protein	synonymous_variant c.9G>A p.Gly3Gly	G	A	1	0	0	0
CP000325	1334073	MUL_1234		membrane protein	missense_variant c.28G>A p.Ala10Thr	G	A	1	0	0	0
CP000325	1334953					C	T	0	0	0	1
CP000325	1335292					G	C	1	0	0	0
CP000325	1337078					T	C	1	0	0	0
CP000325	1337258	MUL_1237		conserved transmembrane ATP-binding protein ABC transporter	missense_variant c.2476C>G p.Pro826Ala	G	C	1	0	0	0
CP000325	1337831	MUL_1237		conserved transmembrane ATP-binding protein ABC transporter	missense_variant c.1903G>A p.Ala635Thr	C	T	1	0	0	0
CP000325	1337956	MUL_1237		conserved transmembrane ATP-binding protein ABC transporter	missense_variant c.1778A>G p.Asp593Gly	T	C	1	0	0	0
CP000325	1338774	MUL_1237		conserved transmembrane ATP-binding protein ABC transporter	synonymous_variant c.960A>G p.Ser320Ser	T	C	1	0	0	0
CP000325	1338982	MUL_1237		conserved transmembrane ATP-binding protein ABC transporter	missense_variant c.752C>A p.Ala251Asp	G	T	1	0	0	0
CP000325	1339003	MUL_1237		conserved transmembrane ATP-binding protein ABC transporter	missense_variant c.731A>G p.Asp244Gly	T	C	1	0	0	0
CP000325	1342606	MUL_1240		conserved hypothetical membrane protein	missense_variant c.58A>G p.Thr20Ala	A	G	1	0	0	0
CP000325	1343655	MUL_1241		transcriptional regulatory protein (probably AsnC-family)	synonymous_variant c.204C>T p.Ala68Ala	G	A	1	0	0	0
CP000325	1344885	MUL_1243	rocD	ornithine aminotransferase RocD1 and RocD2	missense_variant c.32G>A p.Gly11Glu	G	A	1	0	0	0
CP000325	1345711	MUL_1243	rocD	ornithine aminotransferase RocD1 and RocD2	synonymous_variant c.858G>T p.Gly286Gly	G	T	1	0	0	0
CP000325	1346123					G	C	1	0	0	0
CP000325	1346151	MUL_1244	rocE	cationic amino acid transport integral membrane protein RocE	synonymous_variant c.24A>G p.Leu8Leu	A	G	1	0	0	0
CP000325	1346538	MUL_1244	rocE	cationic amino acid transport integral membrane protein RocE	synonymous_variant c.411T>C p.Tyr137Tyr	T	C	1	0	0	0
CP000325	1346808	MUL_1244	rocE	cationic amino acid transport integral membrane protein RocE	synonymous_variant c.681T>G p.Ala227Ala	T	G	1	0	0	0
CP000325	1349463	MUL_1246	uspC	periplasmic sugar-binding lipoprotein UspC	synonymous_variant c.363T>C p.Asp121Asp	A	G	1	0	0	0
CP000325	1350068	MUL_1247	uspB	sugar-transport integral membrane protein ABC transporter UspB	synonymous_variant c.561C>G p.Val187Val	G	C	1	0	0	0
CP000325	1351110	MUL_1248	uspA	sugar-transport integral membrane protein ABC transporter UspA	synonymous_variant c.411G>A p.Leu137Leu	C	T	1	0	0	0
CP000325	1352196	MUL_1249		conserved protein	synonymous_variant c.642G>A p.Ala214Ala	G	A	1	0	0	0
CP000325	1353785	MUL_1250		conserved membrane protein	synonymous_variant c.717G>A p.Leu239Leu	G	A	1	0	0	0
CP000325	1355163					G	T	1	0	0	0
CP000325	1355234					A	C	1	0	0	0
CP000325	1355475	MUL_1252		conserved hypothetical secreted protein	missense_variant c.134A>C p.Asn45Thr	A	C	1	0	0	0
CP000325	1357094	MUL_1254		metal cation transporter p-type ATPase a	missense_variant c.2107C>T p.His703Tyr	G	A	1	0	0	0
CP000325	1357267	MUL_1254		metal cation transporter p-type ATPase a	missense_variant c.1934A>G p.Gln645Arg	T	C	1	0	0	0
CP000325	1359286					G	A	1	0	0	0
CP000325	1360511					C	T	1	0	0	0
CP000325	1360707					G	T	1	0	0	0
CP000325	1361131					A	G	1	0	0	0
CP000325	1361806	MUL_1260		conserved hypothetical protein	missense_variant c.53C>T p.Ala18Val	C	T	1	0	0	0
CP000325	1365287	MUL_1264		6-pyruvoyl tetrahydrobiopterin synthase	synonymous_variant c.210T>C p.Leu70Leu	T	C	1	0	0	0
CP000325	1369301					A	G	1	0	0	0
CP000325	1370854	MUL_1270		conserved transmembrane protein	missense_variant c.668G>A p.Gly223Glu	G	A	1	0	0	0
CP000325	1370923	MUL_1270		conserved transmembrane protein	missense_variant c.358C>G p.Pro120Ala	G	C	1	0	0	0
CP000325	1370955	MUL_1270		conserved transmembrane protein	missense_variant c.326A>G p.Gln109Arg	T	C	1	0	0	0
CP000325	1372335	MUL_1274	lppN	lipoprotein LppN	synonymous_variant c.447A>C p.Ala149Ala	T	G	1	0	0	0
CP000325	1372387	MUL_1274	lppN	lipoprotein LppN	missense_variant c.395A>G p.Asn132Ser	T	C	1	0	0	0
CP000325	1372742	MUL_1274	lppN	lipoprotein LppN	missense_variant c.40G>A p.Ala14Thr	C	T	0	0	0	1
CP000325	1374267					T	C	1	0	0	0
CP000325	1376512	MUL_1280		conserved hypothetical protein	missense_variant c.224T>C p.Val75Ala	T	C	1	0	0	0
CP000325	1377030	MUL_1281	aofH_1	flavin-containing monoamine oxidase AofH_1	missense_variant c.1268T>C p.Ile423Thr	A	G	1	0	0	0
CP000325	1377413	MUL_1281	aofH_1	flavin-containing monoamine oxidase AofH_1	synonymous_variant c.885C>T p.Ile295Ile	G	A	1	0	0	0
CP000325	1378318					G	A	1	0	0	0
CP000325	1379289	MUL_1282	cyp124A1	cytochrome P450 124A1, Cyp124A1	missense_variant c.344T>C p.Ile115Thr	A	G	1	0	0	0
CP000325	1381054					G	A	1	0	0	0
CP000325	1382216					A	G	1	0	0	0
CP000325	1383568	MUL_1286		conserved hypothetical protein	stop_lost&splice_region_variant c.287A>G p.Ter96Trpext*?	T	C	1	0	0	0
CP000325	1385124	MUL_1288		oxidoreductase	missense_variant c.887C>T p.Ala296Val	G	A	1	0	0	0
CP000325	1385802	MUL_1288		oxidoreductase	missense_variant c.209A>G p.Lys70Arg	T	C	1	0	0	0
CP000325	1386095	MUL_1289		conserved hypothetical secreted protein	initiator_codon_variant c.3G>A p.Met1?	G	A	1	0	0	0
CP000325	1386174	MUL_1289		conserved hypothetical secreted protein	missense_variant c.82A>G p.Thr28Ala	A	G	1	0	0	0
CP000325	1386256	MUL_1289		conserved hypothetical secreted protein	missense_variant c.164T>C p.Phe55Ser	T	C	1	0	0	0
CP000325	1386382	MUL_1289		conserved hypothetical secreted protein	missense_variant c.290T>C p.Leu97Ser	T	C	1	0	0	0
CP000325	1387016	MUL_1289		conserved hypothetical secreted protein	synonymous_variant c.924T>C p.Gly308Gly	T	C	0	0	1	0
CP000325	1390730	MUL_1293		transcriptional regulatory protein	missense_variant c.488C>T p.Pro163Leu	C	T	1	0	0	0
CP000325	1393328					C	T	1	0	0	0
CP000325	1393646	MUL_1297		conserved hypothetical protein	synonymous_variant c.748C>T p.Leu250Leu	G	A	1	0	0	0
CP000325	1393993	MUL_1297		conserved hypothetical protein	missense_variant c.401C>G p.Pro134Arg	G	C	1	0	0	0
CP000325	1394028	MUL_1297		conserved hypothetical protein	synonymous_variant c.366A>G p.Val122Val	T	C	1	0	0	0
CP000325	1395900	MUL_1298		flavoprotein	missense_variant c.98A>G p.Asp33Gly	T	C	1	0	0	0
CP000325	1397130	MUL_1300	glpD1	glycerol-3-phosphate dehydrogenase GlpD1	missense_variant c.517C>T p.Leu173Phe	C	T	1	0	0	0
CP000325	1397211	MUL_1300	glpD1	glycerol-3-phosphate dehydrogenase GlpD1	missense_variant c.598C>G p.Arg200Gly	C	G	0	0	0	1
CP000325	1397536	MUL_1300	glpD1	glycerol-3-phosphate dehydrogenase GlpD1	missense_variant c.923T>C p.Leu308Pro	T	C	1	0	0	0
CP000325	1398756	MUL_1301		conserved hypothetical protein	missense_variant c.290A>G p.Gln97Arg	T	C	1	0	0	0
CP000325	1398883	MUL_1301		conserved hypothetical protein	synonymous_variant c.163C>T p.Leu55Leu	G	A	1	0	0	0
CP000325	1399039	MUL_1301		conserved hypothetical protein	missense_variant c.7G>C p.Gly3Arg	C	G	1	0	0	0
CP000325	1402380	MUL_1304	kasA	3-oxoacyl-[acyl-carrier protein] synthase 1 KasA	missense_variant c.908C>A p.Thr303Lys	G	T	1	0	0	0
CP000325	1403655					T	C	0	0	1	0
CP000325	1406403	MUL_1308	aceE	pyruvate dehydrogenase E1 component AceE	missense_variant c.2605A>G p.Asn869Asp	T	C	1	0	0	0
CP000325	1407508	MUL_1308	aceE	pyruvate dehydrogenase E1 component AceE	synonymous_variant c.1500A>G p.Pro500Pro	T	C	1	0	0	0
CP000325	1409264	MUL_1309		conserved hypothetical protein	missense_variant c.73G>A p.Ala25Thr	G	A	1	0	0	0
CP000325	1415271	MUL_1317	cobD	cobalamin biosynthesis transmembrane protein CobD	synonymous_variant c.507T>G p.Leu169Leu	T	G	1	0	0	0
CP000325	1416738	MUL_1319	ptpA	phosphotyrosine protein phosphatase PtpA	missense_variant c.269T>C p.Leu90Pro	A	G	1	0	0	0
CP000325	1416795	MUL_1319	ptpA	phosphotyrosine protein phosphatase PtpA	missense_variant c.212A>G p.Asp71Gly	T	C	1	0	0	0
CP000325	1417095	MUL_1320		conserved hypothetical protein	missense_variant c.312G>C p.Trp104Cys	C	G	1	0	0	0
CP000325	1417130	MUL_1320		conserved hypothetical protein	missense_variant c.277A>G p.Thr93Ala	T	C	1	0	0	0
CP000325	1418089	MUL_1321	cobC	aminotransferase CobC	missense_variant c.184T>C p.Cys62Arg	T	C	1	0	0	0
CP000325	1418172	MUL_1321	cobC	aminotransferase CobC	synonymous_variant c.267C>G p.Ala89Ala	C	G	1	0	0	0
CP000325	1418297	MUL_1321	cobC	aminotransferase CobC	missense_variant c.392T>C p.Leu131Pro	T	C	1	0	0	0
CP000325	1420133	MUL_1323		conserved protein	missense_variant c.17C>T p.Ala6Val	C	T	0	0	0	1
CP000325	1422691					A	G	1	0	0	0
CP000325	1422895					C	T	1	0	0	0
CP000325	1422996					T	C	1	0	0	0
CP000325	1425439					A	C	1	0	0	0
CP000325	1425722					C	T	1	0	0	0
CP000325	1425898					A	G	1	0	0	0
CP000325	1426870	MUL_1328		conserved protein	missense_variant c.1169G>T p.Ser390Ile	C	A	0	0	0	1
CP000325	1427638	MUL_1328		conserved protein	missense_variant c.401T>C p.Ile134Thr	A	G	1	0	0	0
CP000325	1429949					C	T	1	0	0	0
CP000325	1430754					G	A	1	0	0	0
CP000325	1431289	MUL_1332		exported protease	synonymous_variant c.168C>T p.Ser56Ser	C	T	0	1	0	0
CP000325	1431457	MUL_1332		exported protease	synonymous_variant c.336C>T p.Ser112Ser	C	T	1	0	0	0
CP000325	1431707	MUL_1332		exported protease	synonymous_variant c.586T>C p.Leu196Leu	T	C	1	0	0	0
CP000325	1432345	MUL_1332		exported protease	synonymous_variant c.1224G>C p.Arg408Arg	G	C	1	0	0	0
CP000325	1433260	MUL_1333	ctaD_1	cytochrome C oxidase polypeptide I CtaD_1	missense_variant c.439G>A p.Ala147Thr	G	A	1	0	0	0
CP000325	1433332	MUL_1333	ctaD_1	cytochrome C oxidase polypeptide I CtaD_1	missense_variant c.511C>T p.Leu171Phe	C	T	1	0	0	0
CP000325	1434091	MUL_1333	ctaD_1	cytochrome C oxidase polypeptide I CtaD_1	missense_variant c.1270G>A p.Gly424Arg	G	A	1	0	0	0
CP000325	1434724	MUL_1334		exported protease	missense_variant c.106T>C p.Ser36Pro	T	C	1	0	0	0
CP000325	1435496	MUL_1334		exported protease	missense_variant c.878T>C p.Val293Ala	T	C	1	0	0	0
CP000325	1437773	MUL_1336	glnE	glutamate-ammonia-ligase adenylyltransferase GlnE	missense_variant c.86A>G p.His29Arg	A	G	1	0	0	0
CP000325	1439010	MUL_1336	glnE	glutamate-ammonia-ligase adenylyltransferase GlnE	synonymous_variant c.1323G>A p.Glu441Glu	G	A	0	0	0	1
CP000325	1439160	MUL_1336	glnE	glutamate-ammonia-ligase adenylyltransferase GlnE	synonymous_variant c.1473C>T p.Ile491Ile	C	T	1	0	0	0
CP000325	1440405	MUL_1336	glnE	glutamate-ammonia-ligase adenylyltransferase GlnE	synonymous_variant c.2718A>G p.Glu906Glu	A	G	1	0	0	0
CP000325	1441743	MUL_1338		conserved hypothetical protein	missense_variant c.210A>G p.Ile70Met	A	G	1	0	0	0
CP000325	1444278	MUL_1339		PE-PGRS family protein	synonymous_variant c.129T>C p.Gly43Gly	A	G	1	0	0	0
CP000325	1445155	MUL_1340	glnA1	glutamine synthetase GlnA1	missense_variant c.952T>G p.Ser318Ala	A	C	1	0	0	0
CP000325	1445357	MUL_1340	glnA1	glutamine synthetase GlnA1	synonymous_variant c.750G>A p.Lys250Lys	C	T	1	0	0	0
CP000325	1448135	MUL_1343	lipA	lipoate biosynthesis protein a LipA	missense_variant c.442G>A p.Glu148Lys	C	T	1	0	0	0
CP000325	1448353	MUL_1343	lipA	lipoate biosynthesis protein a LipA	missense_variant c.224A>G p.Glu75Gly	T	C	1	0	0	0
CP000325	1448468	MUL_1343	lipA	lipoate biosynthesis protein a LipA	missense_variant c.108_109delCCinsTT p.Pro37Ser	G	A	1	0	0	0
CP000325	1448469	MUL_1343	lipA	lipoate biosynthesis protein a LipA	missense_variant c.108_109delCCinsTT p.Pro37Ser	G	A	1	0	0	0
CP000325	1448858	MUL_1344	lipB	lipoate biosynthesis protein B LipB	synonymous_variant c.441A>T p.Gly147Gly	T	A	0	0	1	0
CP000325	1449363					T	C	1	0	0	0
CP000325	1450447	MUL_1345		drugs-transport transmembrane ATP-binding protein ABC transporter	missense_variant c.878C>T p.Thr293Met	C	T	1	0	0	0
CP000325	1450576	MUL_1345		drugs-transport transmembrane ATP-binding protein ABC transporter	missense_variant c.1007C>T p.Ser336Leu	C	T	1	0	0	0
CP000325	1450942	MUL_1345		drugs-transport transmembrane ATP-binding protein ABC transporter	missense_variant c.1373A>G p.Asp458Gly	A	G	1	0	0	0
CP000325	1451287	MUL_1345		drugs-transport transmembrane ATP-binding protein ABC transporter	missense_variant c.1718G>A p.Arg573Gln	G	A	1	0	0	0
CP000325	1455205	MUL_1348	ilvB1_2	acetolactate synthase (large subunit) IlvB1_2	missense_variant c.570G>T p.Met190Ile	C	A	1	0	0	0
CP000325	1455523	MUL_1348	ilvB1_2	acetolactate synthase (large subunit) IlvB1_2	synonymous_variant c.252T>C p.Thr84Thr	A	G	1	0	0	0
CP000325	1456958					A	G	0	1	0	0
CP000325	1457186					A	G	1	0	0	0
CP000325	1457680	MUL_1351	wrbA	multimeric flavodoxin WrbA	missense_variant c.385G>A p.Val129Met	C	T	1	0	0	0
CP000325	1458352					A	G	0	0	0	1
CP000325	1458889	MUL_1353		alternative RNA polymerase sigma factor	stop_lost&splice_region_variant c.588A>G p.Ter196Trpext*?	T	C	1	0	0	0
CP000325	1460034	MUL_1354		conserved hypothetical protein	missense_variant c.358A>G p.Met120Val	A	G	1	0	0	0
CP000325	1461294					C	T	0	1	0	0
CP000325	1464214					G	A	1	0	0	0
CP000325	1467422					G	A	0	0	0	1
CP000325	1467429					T	C	1	0	0	0
CP000325	1467521					G	A	1	0	0	0
CP000325	1468369					G	A	1	0	0	0
CP000325	1468643					G	T	1	0	0	0
CP000325	1471307	MUL_1364	add	adenosine deaminase Add	synonymous_variant c.795A>G p.Glu265Glu	T	C	1	0	0	0
CP000325	1471371	MUL_1364	add	adenosine deaminase Add	missense_variant c.731T>C p.Leu244Pro	A	G	1	0	0	0
CP000325	1471640	MUL_1364	add	adenosine deaminase Add	synonymous_variant c.462G>A p.Arg154Arg	C	T	1	0	0	0
CP000325	1471929	MUL_1364	add	adenosine deaminase Add	missense_variant c.173A>G p.Gln58Arg	T	C	1	0	0	0
CP000325	1474172	MUL_1367	sdhC	succinate dehydrogenase (cytochrome B-556 subunit) SdhC	missense_variant c.91C>A p.Arg31Ser	C	A	1	0	0	0
CP000325	1474528	MUL_1368	sdhD	succinate dehydrogenase (hydrophobic membrane anchor subunit) SdhD	missense_variant c.67A>G p.Ser23Gly	A	G	1	0	0	0
CP000325	1474903					G	A	1	0	0	0
CP000325	1475140	MUL_1369	sdhA	succinate dehydrogenase (flavoprotein subunit) SdhA	synonymous_variant c.228C>T p.Tyr76Tyr	C	T	1	0	0	0
CP000325	1475668	MUL_1369	sdhA	succinate dehydrogenase (flavoprotein subunit) SdhA	synonymous_variant c.756C>T p.Ile252Ile	C	T	1	0	0	0
CP000325	1479626	MUL_1373		transmembrane protein	synonymous_variant c.162C>A p.Thr54Thr	G	T	1	0	0	0
CP000325	1479782	MUL_1373		transmembrane protein	synonymous_variant c.6A>G p.Gly2Gly	T	C	1	0	0	0
CP000325	1481867	MUL_1376	def	polypeptide deformylase Def	missense_variant c.388G>A p.Glu130Lys	C	T	1	0	0	0
CP000325	1482337	MUL_1377		conserved hypothetical protein	missense_variant c.50A>G p.Asp17Gly	A	G	1	0	0	0
CP000325	1483916	MUL_1379	sodC	periplasmic superoxide dismutase [Cu-Zn] SodC	missense_variant c.485T>C p.Val162Ala	T	C	1	0	0	0
CP000325	1484260	MUL_1380		conserved hypothetical protein	synonymous_variant c.159T>C p.Ser53Ser	T	C	1	0	0	0
CP000325	1484326	MUL_1380		conserved hypothetical protein	synonymous_variant c.225T>C p.Arg75Arg	T	C	1	0	0	0
CP000325	1485760	MUL_1381		transcriptional regulatory protein (GntR- family)	synonymous_variant c.288G>A p.Glu96Glu	C	T	1	0	0	0
CP000325	1487707	MUL_1383		conserved hypothetical protein	missense_variant c.100G>T p.Asp34Tyr	G	T	1	0	0	0
CP000325	1488225	MUL_1383		conserved hypothetical protein	synonymous_variant c.618T>C p.Asp206Asp	T	C	1	0	0	0
CP000325	1488392	MUL_1384		conserved ATPase	missense_variant c.2057G>A p.Arg686His	C	T	1	0	0	0
CP000325	1491491	MUL_1386	psd	phosphatidylserine decarboxylase Psd	synonymous_variant c.549A>G p.Ala183Ala	T	C	1	0	0	0
CP000325	1491574	MUL_1386	psd	phosphatidylserine decarboxylase Psd	missense_variant c.466A>G p.Asn156Asp	T	C	1	0	0	0
CP000325	1492096					T	C	1	0	0	0
CP000325	1494020					A	G	1	0	0	0
CP000325	1495782					A	G	1	0	0	0
CP000325	1496101	MUL_1390	moeA2	molybdopterin biosynthesis protein MoeA2	missense_variant c.1082G>A p.Gly361Glu	C	T	1	0	0	0
CP000325	1496832	MUL_1390	moeA2	molybdopterin biosynthesis protein MoeA2	synonymous_variant c.351G>A p.Gly117Gly	C	T	1	0	0	0
CP000325	1497374	MUL_1391		dehydrogenase/reductase	missense_variant c.766A>G p.Thr256Ala	T	C	1	0	0	0
CP000325	1498609	MUL_1392		conserved hypothetical protein	synonymous_variant c.99C>G p.Leu33Leu	G	C	1	0	0	0
CP000325	1501083	MUL_1394		conserved hypothetical protein	missense_variant c.45T>G p.Phe15Leu	A	C	1	0	0	0
CP000325	1502226	MUL_1395		PPE family protein	missense_variant c.411C>G p.Ile137Met	G	C	1	0	0	0
CP000325	1503396	MUL_1396		D-amino acid aminohydrolase	missense_variant c.1049G>T p.Gly350Val	C	A	1	0	0	0
CP000325	1505099					T	C	0	0	0	1
CP000325	1505785	MUL_1398		conserved secreted protein	synonymous_variant c.660T>C p.Ile220Ile	T	C	1	0	0	0
CP000325	1506745	MUL_1400	sigK	alternative RNA polymerase sigma factor SigK	missense_variant c.446A>G p.Tyr149Cys	T	C	1	0	0	0
CP000325	1506918	MUL_1400	sigK	alternative RNA polymerase sigma factor SigK	synonymous_variant c.273G>A p.Arg91Arg	C	T	1	0	0	0
CP000325	1510411	MUL_1404		oxidoreductase	missense_variant c.926G>A p.Gly309Glu	C	T	1	0	0	0
CP000325	1518545					C	G	0	0	0	1
CP000325	1518648					A	G	1	0	0	0
CP000325	1519211					A	G	1	0	0	0
CP000325	1519546	MUL_1414	echA2	enoyl-CoA hydratase EchA2	synonymous_variant c.603G>A p.Arg201Arg	C	T	1	0	0	0
CP000325	1519586	MUL_1414	echA2	enoyl-CoA hydratase EchA2	missense_variant c.563C>T p.Ala188Val	G	A	0	0	0	1
CP000325	1519939	MUL_1414	echA2	enoyl-CoA hydratase EchA2	synonymous_variant c.210T>C p.Phe70Phe	A	G	1	0	0	0
CP000325	1521261					A	G	1	0	0	0
CP000325	1521792					T	C	1	0	0	0
CP000325	1522254					C	T	1	0	0	0
CP000325	1522340					G	A	1	0	0	0
CP000325	1522416					C	T	1	0	0	0
CP000325	1522489	MUL_1416		aldehyde dehydrogenase	missense_variant c.67C>T p.Leu23Phe	C	T	1	0	0	0
CP000325	1523099	MUL_1416		aldehyde dehydrogenase	missense_variant c.677G>A p.Arg226Lys	G	A	1	0	0	0
CP000325	1523295	MUL_1416		aldehyde dehydrogenase	synonymous_variant c.873C>T p.Phe291Phe	C	T	1	0	0	0
CP000325	1523670	MUL_1416		aldehyde dehydrogenase	missense_variant c.1248C>A p.Asp416Glu	C	A	1	0	0	0
CP000325	1523929	MUL_1416		aldehyde dehydrogenase	missense_variant c.1507C>G p.Pro503Ala	C	G	1	0	0	0
CP000325	1524346	MUL_1417		conserved hypothetical protein	missense_variant c.401T>G p.Val134Gly	T	G	1	0	0	0
CP000325	1524361	MUL_1417		conserved hypothetical protein	missense_variant c.416T>C p.Val139Ala	T	C	1	0	0	0
CP000325	1524766	MUL_1419		transmembrane protein	missense_variant c.29C>T p.Pro10Leu	C	T	0	0	0	1
CP000325	1525514					T	C	0	0	0	1
CP000325	1527098					C	T	1	0	0	0
CP000325	1527688					A	G	1	0	0	0
CP000325	1528383	MUL_1423		dehydrogenase	missense_variant c.676T>C p.Ser226Pro	T	C	1	0	0	0
CP000325	1528405	MUL_1423		dehydrogenase	missense_variant c.698A>G p.Glu233Gly	A	G	1	0	0	0
CP000325	1528816	MUL_1423		dehydrogenase	missense_variant c.1109T>C p.Val370Ala	T	C	0	0	0	1
CP000325	1529445	MUL_1424		conserved transmembrane ATP-binding protein ABC transporter	missense_variant c.2101G>A p.Gly701Ser	C	T	1	0	0	0
CP000325	1529730	MUL_1424		conserved transmembrane ATP-binding protein ABC transporter	missense_variant c.1816A>G p.Thr606Ala	T	C	1	0	0	0
CP000325	1530139	MUL_1424		conserved transmembrane ATP-binding protein ABC transporter	synonymous_variant c.1407C>G p.Leu469Leu	G	C	1	0	0	0
CP000325	1530323	MUL_1424		conserved transmembrane ATP-binding protein ABC transporter	missense_variant c.1223G>A p.Gly408Asp	C	T	1	0	0	0
CP000325	1530360	MUL_1424		conserved transmembrane ATP-binding protein ABC transporter	missense_variant c.1186G>A p.Ala396Thr	C	T	0	0	0	1
CP000325	1531526	MUL_1424		conserved transmembrane ATP-binding protein ABC transporter	missense_variant c.20A>G p.Gln7Arg	T	C	1	0	0	0
CP000325	1531549					A	C	1	0	0	0
CP000325	1532842					A	G	1	0	0	0
CP000325	1533051					C	T	1	0	0	0
CP000325	1533875					C	T	1	0	0	0
CP000325	1535264					T	A	1	0	0	0
CP000325	1535699					G	A	1	0	0	0
CP000325	1536324	MUL_1428	folD	bifunctional protein: methylenetetrahydrofolate dehydrogenase + methenyltetrahydrofolate cyclohydrolase, FolD	synonymous_variant c.462A>C p.Val154Val	A	C	1	0	0	0
CP000325	1539398	MUL_1432	fadD28_1	fatty-acyl AMP ligase FadD28_1	missense_variant c.37C>G p.Arg13Gly	C	G	1	0	0	0
CP000325	1539689	MUL_1432	fadD28_1	fatty-acyl AMP ligase FadD28_1	missense_variant c.328G>A p.Asp110Asn	G	A	1	0	0	0
CP000325	1539810	MUL_1432	fadD28_1	fatty-acyl AMP ligase FadD28_1	missense_variant c.449G>A p.Gly150Asp	G	A	1	0	0	0
CP000325	1539882	MUL_1432	fadD28_1	fatty-acyl AMP ligase FadD28_1	missense_variant c.521C>T p.Ser174Leu	C	T	1	0	0	0
CP000325	1540871	MUL_1432	fadD28_1	fatty-acyl AMP ligase FadD28_1	missense_variant c.1510G>T p.Val504Phe	G	T	1	0	0	0
CP000325	1541371					A	C	1	0	0	0
CP000325	1541723					G	A	1	0	0	0
CP000325	1542761					C	T	1	0	0	0
CP000325	1543735					G	A	1	0	0	0
CP000325	1544322					T	C	0	0	0	1
CP000325	1545073					C	T	1	0	0	0
CP000325	1545074					C	T	1	0	0	0
CP000325	1545204					C	T	1	0	0	0
CP000325	1545928					A	G	1	0	0	0
CP000325	1546253					C	T	1	0	0	0
CP000325	1549164					T	C	1	0	0	0
CP000325	1549475	MUL_1434		hypothetical secreted protein	missense_variant c.16A>G p.Ile6Val	T	C	0	0	0	1
CP000325	1549557	MUL_1435		exported protein	stop_gained c.343C>T p.Gln115*	G	A	1	0	0	0
CP000325	1549835	MUL_1435		exported protein	missense_variant c.65T>G p.Val22Gly	A	C	1	0	0	0
CP000325	1549921					G	C	1	0	0	0
CP000325	1551041	MUL_1437	metA	homoserine O-acetyltransferase MetA	missense_variant c.869G>A p.Ser290Asn	C	T	1	0	0	0
CP000325	1552215	MUL_1438	metC	O-acetylhomoserine sulfhydrylase MetC	synonymous_variant c.1056G>T p.Val352Val	C	A	1	0	0	0
CP000325	1552960	MUL_1438	metC	O-acetylhomoserine sulfhydrylase MetC	missense_variant c.311G>C p.Gly104Ala	C	G	1	0	0	0
CP000325	1553528					G	C	1	0	0	0
CP000325	1553914					C	T	1	0	0	0
CP000325	1554224					C	T	1	0	0	0
CP000325	1555253	MUL_1440		conserved membrane protein	missense_variant c.286T>C p.Phe96Leu	A	G	1	0	0	0
CP000325	1555266	MUL_1440		conserved membrane protein	synonymous_variant c.273G>C p.Ala91Ala	C	G	0	0	0	1
CP000325	1557307	MUL_1442		conserved integral membrane protein	missense_variant c.489G>A p.Met163Ile	G	A	1	0	0	0
CP000325	1558145	MUL_1443	nagA	n-acetylglucosamine-6-phosphate deacetylase NagA	missense_variant c.866T>C p.Val289Ala	A	G	0	0	0	1
CP000325	1559339	MUL_1444	sugI	sugar-transport integral membrane protein SugI	missense_variant c.1018T>A p.Leu340Met	A	T	1	0	0	0
CP000325	1559984	MUL_1444	sugI	sugar-transport integral membrane protein SugI	missense_variant c.373G>A p.Ala125Thr	C	T	1	0	0	0
CP000325	1560409					C	T	1	0	0	0
CP000325	1562346	MUL_1446		conserved hypothetical secreted protein	synonymous_variant c.420T>C p.Val140Val	T	C	1	0	0	0
CP000325	1564350	MUL_1447		conserved hypothetical protein	missense_variant c.1679T>C p.Val560Ala	T	C	1	0	0	0
CP000325	1564384	MUL_1447		conserved hypothetical protein	synonymous_variant c.1713C>T p.Asp571Asp	C	T	1	0	0	0
CP000325	1566206					T	C	1	0	0	0
CP000325	1567558	MUL_1450		PE-PGRS family protein	missense_variant c.167G>C p.Cys56Ser	G	C	1	0	0	0
CP000325	1569902					G	A	0	0	0	1
CP000325	1570023					T	C	0	0	0	1
CP000325	1571046					T	C	1	0	0	0
CP000325	1573518					T	C	1	0	0	0
CP000325	1575549					T	C	1	0	0	0
CP000325	1575660					A	G	1	0	0	0
CP000325	1580194	MUL_1462		conserved hypothetical protein	missense_variant c.17A>G p.Asn6Ser	T	C	1	0	0	0
CP000325	1580239	MUL_1463	thiX	thioredoxin ThiX	splice_region_variant&stop_retained_variant c.428G>A p.Ter143Ter	C	T	1	0	0	0
CP000325	1581512	MUL_1465	cysK1	cysteine synthase a CysK1	missense_variant c.787T>G p.Phe263Val	A	C	1	0	0	0
CP000325	1582272	MUL_1465	cysK1	cysteine synthase a CysK1	synonymous_variant c.27A>G p.Gln9Gln	T	C	1	0	0	0
CP000325	1582997					G	A	1	0	0	0
CP000325	1589155					G	A	1	0	0	0
CP000325	1589406					C	A	1	0	0	0
CP000325	1589701					T	C	1	0	0	0
CP000325	1590129					C	T	1	0	0	0
CP000325	1590461					G	A	1	0	0	0
CP000325	1590488					G	A	1	0	0	0
CP000325	1590631					C	T	1	0	0	0
CP000325	1590931	MUL_1472		adenylate cyclase	synonymous_variant c.1413A>G p.Val471Val	T	C	1	0	0	0
CP000325	1591377	MUL_1472		adenylate cyclase	missense_variant c.967G>C p.Gly323Arg	C	G	1	0	0	0
CP000325	1592103	MUL_1472		adenylate cyclase	missense_variant c.241A>G p.Lys81Glu	T	C	1	0	0	0
CP000325	1592310	MUL_1472		adenylate cyclase	missense_variant c.34C>T p.Pro12Ser	G	A	1	0	0	0
CP000325	1592771					T	C	1	0	0	0
CP000325	1592860					C	T	1	0	0	0
CP000325	1593104	MUL_1474	fdhF	formate dehydrogenase H FdhF	missense_variant c.4100G>T p.Arg1367Leu	C	A	1	0	0	0
CP000325	1594581	MUL_1474	fdhF	formate dehydrogenase H FdhF	missense_variant c.2623G>A p.Glu875Lys	C	T	1	0	0	0
CP000325	1594865	MUL_1474	fdhF	formate dehydrogenase H FdhF	missense_variant c.2339C>T p.Ser780Phe	G	A	1	0	0	0
CP000325	1595846	MUL_1474	fdhF	formate dehydrogenase H FdhF	missense_variant c.1358C>T p.Pro453Leu	G	A	0	0	0	1
CP000325	1595884	MUL_1474	fdhF	formate dehydrogenase H FdhF	synonymous_variant c.1320T>C p.Phe440Phe	A	G	1	0	0	0
CP000325	1597408					A	G	1	0	0	0
CP000325	1598322					T	C	1	0	0	0
CP000325	1599176	MUL_1477	ctpD	cation transporter p-type ATPase D CtpD	synonymous_variant c.261C>T p.Ala87Ala	C	T	1	0	0	0
CP000325	1599216	MUL_1477	ctpD	cation transporter p-type ATPase D CtpD	missense_variant c.301A>G p.Met101Val	A	G	1	0	0	0
CP000325	1599806	MUL_1477	ctpD	cation transporter p-type ATPase D CtpD	synonymous_variant c.891C>T p.Arg297Arg	C	T	1	0	0	0
CP000325	1599972	MUL_1477	ctpD	cation transporter p-type ATPase D CtpD	missense_variant c.1057G>A p.Gly353Arg	G	A	1	0	0	0
CP000325	1600114	MUL_1477	ctpD	cation transporter p-type ATPase D CtpD	missense_variant c.1199T>C p.Val400Ala	T	C	1	0	0	0
CP000325	1600719	MUL_1477	ctpD	cation transporter p-type ATPase D CtpD	missense_variant c.1804A>G p.Asn602Asp	A	G	1	0	0	0
CP000325	1600813	MUL_1477	ctpD	cation transporter p-type ATPase D CtpD	missense_variant c.1898G>A p.Gly633Glu	G	A	1	0	0	0
CP000325	1600960					C	T	0	0	0	1
CP000325	1601551	MUL_1479	trxB1	thioredoxin TrxB1	synonymous_variant c.120C>T p.Phe40Phe	C	T	0	0	0	1
CP000325	1602448	MUL_1480	echA12	enoyl-CoA hydratase, EchA12	missense_variant c.604A>G p.Thr202Ala	A	G	1	0	0	0
CP000325	1604342					T	C	1	0	0	0
CP000325	1605673	MUL_1484	acn	aconitate hydratase Acn	missense_variant c.2317A>G p.Asn773Asp	T	C	0	0	0	1
CP000325	1608013					A	G	1	0	0	0
CP000325	1608081					A	G	0	0	0	1
CP000325	1608707	MUL_1485		conserved membrane protein	missense_variant c.455C>T p.Ser152Phe	C	T	1	0	0	0
CP000325	1609600	MUL_1486		cell wall-associated hydrolase	missense_variant c.538G>A p.Glu180Lys	G	A	1	0	0	0
CP000325	1611372					G	A	0	0	0	1
CP000325	1613682	MUL_1490		membrane protein	missense_variant c.146A>G p.Asn49Ser	A	G	0	0	0	1
CP000325	1613693	MUL_1490		membrane protein	synonymous_variant c.157C>T p.Leu53Leu	C	T	1	0	0	0
CP000325	1614235	MUL_1490		membrane protein	synonymous_variant c.699A>G p.Lys233Lys	A	G	1	0	0	0
CP000325	1617336	MUL_1493	hemZ	ferrochelatase HemZ	missense_variant c.1016G>A p.Gly339Glu	G	A	0	0	0	1
CP000325	1617914	MUL_1494		conserved hypothetical protein	synonymous_variant c.432C>A p.Gly144Gly	G	T	1	0	0	0
CP000325	1617977	MUL_1494		conserved hypothetical protein	synonymous_variant c.369A>G p.Gln123Gln	T	C	1	0	0	0
CP000325	1618007	MUL_1494		conserved hypothetical protein	synonymous_variant c.339T>C p.Gly113Gly	A	G	0	0	0	1
CP000325	1619875	MUL_1496		conserved membrane protein	missense_variant c.72_76delATTTTinsGTTTC p.Ile24Met	A	G	1	0	0	0
CP000325	1619879	MUL_1496		conserved membrane protein	missense_variant c.72_76delATTTTinsGTTTC p.Ile24Met	T	C	1	0	0	0
CP000325	1620414					T	C	1	0	0	0
CP000325	1620668					C	T	1	0	0	0
CP000325	1620689					T	C	1	0	0	0
CP000325	1621296					C	T	1	0	0	0
CP000325	1621720	MUL_1498		conserved membrane protein	missense_variant c.296C>T p.Ser99Phe	C	T	1	0	0	0
CP000325	1622281	MUL_1500		transcriptional regulator	synonymous_variant c.600C>T p.Gly200Gly	G	A	0	1	0	0
CP000325	1622462	MUL_1500		transcriptional regulator	missense_variant c.419C>T p.Ala140Val	G	A	1	0	0	0
CP000325	1623967	MUL_1501		two component regulator - receiver domain	synonymous_variant c.213C>G p.Pro71Pro	C	G	0	0	0	1
CP000325	1625784	MUL_1502		two component regulator - sensor kinase	synonymous_variant c.1287T>C p.Val429Val	T	C	1	0	0	0
CP000325	1627821	MUL_1504		conserved membrane protein	synonymous_variant c.21A>C p.Val7Val	T	G	1	0	0	0
CP000325	1628012					C	T	1	0	0	0
CP000325	1628683	MUL_1505	mutA	methylmalonyl-CoA mutase small subunit, MutA	missense_variant c.655A>G p.Ile219Val	A	G	1	0	0	0
CP000325	1630004	MUL_1506	mutB	methylmalonyl-CoA mutase large subunit, MutB	synonymous_variant c.93G>A p.Glu31Glu	G	A	1	0	0	0
CP000325	1630126	MUL_1506	mutB	methylmalonyl-CoA mutase large subunit, MutB	missense_variant c.215C>T p.Ala72Val	C	T	0	0	0	1
CP000325	1631117	MUL_1506	mutB	methylmalonyl-CoA mutase large subunit, MutB	synonymous_variant c.1206T>C p.Thr402Thr	T	C	0	1	0	0
CP000325	1631489	MUL_1506	mutB	methylmalonyl-CoA mutase large subunit, MutB	synonymous_variant c.1578T>C p.Ala526Ala	T	C	1	0	0	0
CP000325	1633532					T	A	1	0	0	0
CP000325	1635489	MUL_1510		hypothetical protein	synonymous_variant c.252G>A p.Pro84Pro	C	T	0	0	0	1
CP000325	1636134	MUL_1511		UDP-glucose 6-dehydrogenase	missense_variant c.146_147delGGinsAA p.Gly49Glu	G	A	1	0	0	0
CP000325	1636135	MUL_1511		UDP-glucose 6-dehydrogenase	missense_variant c.146_147delGGinsAA p.Gly49Glu	G	A	1	0	0	0
CP000325	1636301	MUL_1511		UDP-glucose 6-dehydrogenase	missense_variant c.313T>C p.Phe105Leu	T	C	0	0	0	1
CP000325	1636853	MUL_1511		UDP-glucose 6-dehydrogenase	missense_variant c.865G>A p.Gly289Ser	G	A	1	0	0	0
CP000325	1637463	MUL_1512		UDP-glucose 4-epimerase	synonymous_variant c.222C>A p.Ala74Ala	C	A	0	0	0	1
CP000325	1637505	MUL_1512		UDP-glucose 4-epimerase	synonymous_variant c.264C>T p.Tyr88Tyr	C	T	1	0	0	0
CP000325	1637672	MUL_1512		UDP-glucose 4-epimerase	missense_variant c.431G>A p.Cys144Tyr	G	A	0	0	0	1
CP000325	1637721	MUL_1512		UDP-glucose 4-epimerase	synonymous_variant c.480T>C p.Tyr160Tyr	T	C	1	0	0	0
CP000325	1637750	MUL_1512		UDP-glucose 4-epimerase	missense_variant c.509G>A p.Gly170Glu	G	A	1	0	0	0
CP000325	1638930					T	C	1	0	0	0
CP000325	1639134					T	C	1	0	0	0
CP000325	1639444					C	T	1	0	0	0
CP000325	1639721					G	T	1	0	0	0
CP000325	1639866					T	C	1	0	0	0
CP000325	1640564					C	T	1	0	0	0
CP000325	1640565					C	T	1	0	0	0
CP000325	1640778					C	T	1	0	0	0
CP000325	1645293					C	T	0	0	0	1
CP000325	1645565					C	T	1	0	0	0
CP000325	1646859	MUL_1523	wbbL2	rhamnosyl transferase WbbL2	missense_variant c.296C>G p.Ala99Gly	C	G	0	0	0	1
CP000325	1647248	MUL_1523	wbbL2	rhamnosyl transferase WbbL2	missense_variant c.685T>C p.Cys229Arg	T	C	1	0	0	0
CP000325	1647877					A	C	1	0	0	0
CP000325	1648956					T	C	1	0	0	0
CP000325	1649051	MUL_1527		conserved hypothetical transmembrane protein	missense_variant c.701T>C p.Ile234Thr	A	G	1	0	0	0
CP000325	1649246	MUL_1527		conserved hypothetical transmembrane protein	missense_variant c.506T>C p.Val169Ala	A	G	1	0	0	0
CP000325	1651904	MUL_1529		UDP-glycosyltransferase	synonymous_variant c.333G>A p.Glu111Glu	C	T	1	0	0	0
CP000325	1652113	MUL_1529		UDP-glycosyltransferase	missense_variant c.124T>G p.Cys42Gly	A	C	1	0	0	0
CP000325	1653003	MUL_1530		conserved hypothetical protein	synonymous_variant c.708A>G p.Ala236Ala	T	C	1	0	0	0
CP000325	1653938	MUL_1531	papA3	conserved polyketide synthase associated protein PapA3	synonymous_variant c.1296G>A p.Gln432Gln	C	T	1	0	0	0
CP000325	1654107	MUL_1531	papA3	conserved polyketide synthase associated protein PapA3	missense_variant c.1127G>T p.Arg376Leu	C	A	1	0	0	0
CP000325	1654411	MUL_1531	papA3	conserved polyketide synthase associated protein PapA3	missense_variant c.823C>T p.Leu275Phe	G	A	1	0	0	0
CP000325	1654463	MUL_1531	papA3	conserved polyketide synthase associated protein PapA3	synonymous_variant c.771G>A p.Ala257Ala	C	T	0	0	0	1
CP000325	1657116	MUL_1532	ileS	isoleucyl-tRNA synthetase IleS	missense_variant c.1185T>G p.Asn395Lys	T	G	1	0	0	0
CP000325	1658655	MUL_1532	ileS	isoleucyl-tRNA synthetase IleS	synonymous_variant c.2724T>C p.Gly908Gly	T	C	1	0	0	0
CP000325	1659939					T	C	1	0	0	0
CP000325	1660059					C	T	0	0	0	1
CP000325	1660303	MUL_1534		conserved hypothetical protein	missense_variant c.514G>A p.Val172Ile	C	T	1	0	0	0
CP000325	1660742	MUL_1534		conserved hypothetical protein	missense_variant c.75T>G p.Phe25Leu	A	C	1	0	0	0
CP000325	1661865	MUL_1535	dinP_1	DNA polymerase IV, DinP_1	missense_variant c.992C>T p.Ala331Val	C	T	1	0	0	0
CP000325	1662365	MUL_1536	ansA	L-aparaginase AnsA	synonymous_variant c.885C>T p.Gly295Gly	G	A	1	0	0	0
CP000325	1663253	MUL_1537	lspA	lipoprotein signal peptidase LspA	missense_variant c.301G>C p.Asp101His	G	C	1	0	0	0
CP000325	1665479	MUL_1539		conserved hypothetical protein	missense_variant c.46G>A p.Val16Ile	C	T	0	0	0	1
CP000325	1665738					C	T	1	0	0	0
CP000325	1668155					A	G	1	0	0	0
CP000325	1668195					C	T	1	0	0	0
CP000325	1668740	MUL_1543		ketoacyl reductase	missense_variant c.478T>C p.Ser160Pro	T	C	0	0	0	1
CP000325	1668888	MUL_1543		ketoacyl reductase	missense_variant c.626G>A p.Arg209Gln	G	A	1	0	0	0
CP000325	1672606	MUL_1545	dnaE1	DNA polymerase III, alpha subunit, DnaE1	missense_variant c.2923C>T p.Leu975Phe	C	T	1	0	0	0
CP000325	1677688	MUL_1549		conserved protein	missense_variant c.341T>A p.Val114Asp	T	A	1	0	0	0
CP000325	1677739	MUL_1549		conserved protein	missense_variant c.392G>A p.Arg131Lys	G	A	1	0	0	0
CP000325	1677842	MUL_1549		conserved protein	synonymous_variant c.495C>T p.Ser165Ser	C	T	1	0	0	0
CP000325	1679655	MUL_1551		conserved hypothetical protein	missense_variant c.79G>A p.Val27Ile	C	T	0	0	0	1
CP000325	1679831	MUL_1552		GntR-family transcriptional regulator	synonymous_variant c.57C>T p.Ile19Ile	C	T	1	0	0	0
CP000325	1679942	MUL_1552		GntR-family transcriptional regulator	synonymous_variant c.168C>T p.Arg56Arg	C	T	1	0	0	0
CP000325	1680683	MUL_1552		GntR-family transcriptional regulator	missense_variant c.909C>A p.Asp303Glu	C	A	1	0	0	0
CP000325	1681311	MUL_1553	treZ	maltooligosyltrehalose trehalohydrolase, TreZ	synonymous_variant c.1566A>G p.Gln522Gln	T	C	1	0	0	0
CP000325	1682197	MUL_1553	treZ	maltooligosyltrehalose trehalohydrolase, TreZ	missense_variant c.680A>G p.Asp227Gly	T	C	1	0	0	0
CP000325	1682559	MUL_1553	treZ	maltooligosyltrehalose trehalohydrolase, TreZ	synonymous_variant c.318T>C p.Thr106Thr	A	G	1	0	0	0
CP000325	1683599	MUL_1554	treY	maltooligosyltrehalose synthase TreY	synonymous_variant c.1572G>A p.Thr524Thr	C	T	1	0	0	0
CP000325	1684156	MUL_1554	treY	maltooligosyltrehalose synthase TreY	missense_variant c.1015C>T p.Pro339Ser	G	A	1	0	0	0
CP000325	1685280	MUL_1555	treX	maltooligosyltrehalose synthase TreX	missense_variant c.2072A>T p.Glu691Val	T	A	0	1	0	0
CP000325	1686701	MUL_1555	treX	maltooligosyltrehalose synthase TreX	synonymous_variant c.651C>T p.Leu217Leu	G	A	0	0	0	1
CP000325	1687642	MUL_1556		conserved hypothetical membrane protein	missense_variant c.1975G>A p.Asp659Asn	C	T	1	0	0	0
CP000325	1688941	MUL_1556		conserved hypothetical membrane protein	missense_variant c.676A>G p.Thr226Ala	T	C	1	0	0	0
CP000325	1689679					G	A	1	0	0	0
CP000325	1690165	MUL_1557		inv protein	synonymous_variant c.339A>G p.Gln113Gln	T	C	1	0	0	0
CP000325	1691101	MUL_1558		conserved hypothetical membrane protein	synonymous_variant c.201A>G p.Leu67Leu	T	C	0	0	0	1
CP000325	1691274	MUL_1558		conserved hypothetical membrane protein	missense_variant c.28C>T p.His10Tyr	G	A	0	0	0	1
CP000325	1691382					T	C	1	0	0	0
CP000325	1692023	MUL_1559	bioA	adenosylmethionine-8-amino-7-oxononanoate aminotransferase, BioA	missense_variant c.638A>G p.His213Arg	A	G	1	0	0	0
CP000325	1692030	MUL_1559	bioA	adenosylmethionine-8-amino-7-oxononanoate aminotransferase, BioA	synonymous_variant c.645C>T p.Ala215Ala	C	T	0	0	0	1
CP000325	1692179	MUL_1559	bioA	adenosylmethionine-8-amino-7-oxononanoate aminotransferase, BioA	missense_variant c.794A>G p.His265Arg	A	G	1	0	0	0
CP000325	1692866	MUL_1560	bioF1	8-amino-7-oxononanoate synthase BioF1	missense_variant c.161C>T p.Ser54Phe	C	T	1	0	0	0
CP000325	1696163	MUL_1563	bioB	biotin synthase BioB	synonymous_variant c.951C>T p.Ile317Ile	C	T	1	0	0	0
CP000325	1696239	MUL_1563	bioB	biotin synthase BioB	synonymous_variant c.1027T>C p.Leu343Leu	T	C	0	0	0	1
CP000325	1696830	MUL_1565		conserved hypothetical transmembrane protein	missense_variant c.311C>T p.Pro104Leu	C	T	1	0	0	0
CP000325	1697252	MUL_1566		conserved hypothetical membrane protein	synonymous_variant c.1338C>G p.Leu446Leu	G	C	1	0	0	0
CP000325	1697650	MUL_1566		conserved hypothetical membrane protein	missense_variant c.940G>A p.Glu314Lys	C	T	0	0	0	1
CP000325	1698008	MUL_1566		conserved hypothetical membrane protein	synonymous_variant c.582A>G p.Pro194Pro	T	C	1	0	0	0
CP000325	1698259	MUL_1566		conserved hypothetical membrane protein	missense_variant c.331T>C p.Tyr111His	A	G	1	0	0	0
CP000325	1698911					G	A	1	0	0	0
CP000325	1699597	MUL_1567		conserved hypothetical protein	missense_variant c.57C>G p.His19Gln	G	C	1	0	0	0
CP000325	1699678					A	C	0	0	0	1
CP000325	1700257	MUL_1568	nadA	quinolinate synthetase NadA	missense_variant c.557C>G p.Ala186Gly	C	G	0	0	1	0
CP000325	1700271	MUL_1568	nadA	quinolinate synthetase NadA	missense_variant c.571_572delTCinsGA p.Ser191Glu	T	G	1	0	0	0
CP000325	1700272	MUL_1568	nadA	quinolinate synthetase NadA	missense_variant c.571_572delTCinsGA p.Ser191Glu	C	A	1	0	0	0
CP000325	1700303	MUL_1568	nadA	quinolinate synthetase NadA	synonymous_variant c.603C>T p.Ala201Ala	C	T	1	0	0	0
CP000325	1702637	MUL_1570	nadC	nicotinate-nucleotide pyrophosphatase NadC	missense_variant c.308G>C p.Gly103Ala	G	C	1	0	0	0
CP000325	1704066	MUL_1572	hisD	histidinol dehydrogenase HisD	missense_variant c.323G>C p.Gly108Ala	G	C	1	0	0	0
CP000325	1705168	MUL_1573	hisC1	histidinol-phosphate aminotransferase HisC1	missense_variant c.85T>C p.Ser29Pro	T	C	1	0	0	0
CP000325	1705196	MUL_1573	hisC1	histidinol-phosphate aminotransferase HisC1	missense_variant c.113G>A p.Ser38Asn	G	A	1	0	0	0
CP000325	1705756	MUL_1573	hisC1	histidinol-phosphate aminotransferase HisC1	missense_variant c.673G>C p.Val225Leu	G	C	1	0	0	0
CP000325	1705821	MUL_1573	hisC1	histidinol-phosphate aminotransferase HisC1	synonymous_variant c.738A>G p.Val246Val	A	G	1	0	0	0
CP000325	1706282	MUL_1574	hisB	imidazole glycerol-phosphate dehydratase HisB	synonymous_variant c.54C>T p.Arg18Arg	C	T	0	1	0	0
CP000325	1707133	MUL_1575	hisH	amidotransferase HisH	synonymous_variant c.249C>T p.Ile83Ile	C	T	1	0	0	0
CP000325	1707902	MUL_1576	hisA	phosphoribosylformimino-5-aminoimidazole carboxamide ribotide isomerase HisA	missense_variant c.401G>A p.Gly134Asp	G	A	1	0	0	0
CP000325	1708561	MUL_1577	impA	inositol-monophosphatase ImpA	missense_variant c.319A>C p.Met107Leu	A	C	1	0	0	0
CP000325	1709765	MUL_1578	hisF	cyclase HisF	missense_variant c.709A>G p.Ser237Gly	A	G	1	0	0	0
CP000325	1709803	MUL_1578	hisF	cyclase HisF	synonymous_variant c.747C>T p.Val249Val	C	T	1	0	0	0
CP000325	1710231					G	A	1	0	0	0
CP000325	1711034	MUL_1580		deacylase	missense_variant c.355A>G p.Asn119Asp	T	C	1	0	0	0
CP000325	1711152	MUL_1580		deacylase	synonymous_variant c.237A>G p.Gln79Gln	T	C	1	0	0	0
CP000325	1711511					C	T	0	0	0	1
CP000325	1713186					T	C	0	0	0	1
CP000325	1713272					G	A	1	0	0	0
CP000325	1715277					G	A	1	0	0	0
CP000325	1717863					T	C	1	0	0	0
CP000325	1718763					G	A	1	0	0	0
[truncated: 4,166 more rows]

## Sheet: Appendix 2 Table 3b
Article DOI: https://doi.org/10.3201/eid2603.190573
Appendix 2 Table 3b. SNP details of our 174 M. ulcerans genome, listing the MuA1 lineage specific SNPs. The last columns indicate if the SNP was used to differentiate between the 8 genotypes, and between the sub-genotypes of genotype 8.
#CHROM	POS	LOCUS_TAG	GENE	PRODUCT	EFFECT	REF	ALT	common_G1	common_G2	common_G3	common_G4	common_G5	common_G6	common_G7	common_G8	common_G8.1	common_G8.2	common_G8.3	common_G8.4	common_G8.5	common_G8.6
BX649209	484	MUP001	rep	probable replication protein Rep	missense_variant c.484C>G p.Arg162Gly	C	G	0	0	0	0	0	0	0	0	0	0	0	0	0	0
BX649209	3286	MUP005c	parA	possible chromosome partitioning protein ParA	missense_variant c.616G>A p.Val206Met	C	T	0	0	0	0	0	0	0	0	0	0	0	0	0	0
BX649209	15218					T	C	0	0	0	0	0	0	0	0	0	0	0	0	0	0
BX649209	16301	MUP019		probable conserved membrane protein	missense_variant c.896A>G p.Gln299Arg	A	G	0	0	0	0	0	0	0	0	0	0	0	0	0	0
BX649209	19514	MUP024c		hypothetical protein	missense_variant c.475T>C p.Phe159Leu	A	G	0	0	0	0	0	0	0	0	0	0	0	0	0	0
BX649209	78947					A	T	0	0	0	0	0	0	0	0	0	0	0	0	0	0
BX649209	144433	MUP049c		putative transposase	synonymous_variant c.261T>C p.Gly87Gly	A	G	0	0	0	0	0	0	0	0	0	0	0	0	0	0
BX649209	147115	MUP052		putative transposase	missense_variant c.553G>A p.Ala185Thr	G	A	0	0	0	0	0	0	0	0	0	0	0	0	0	0
BX649209	172921	MUP081c		conserved hypothetical protein	missense_variant c.626A>G p.Asp209Gly	T	C	0	0	0	0	0	0	0	0	0	0	0	0	0	0
CP000325	6241	MUL_0005	gyrB	DNA gyrase (subunit B) GyrB	synonymous_variant c.1014C>G p.Arg338Arg	C	G	0	0	1	0	0	0	0	0	0	0	0	0	0	0
CP000325	7666	MUL_0006	gyrA	DNA gyrase (subunit A) GyrA	synonymous_variant c.321C>G p.Arg107Arg	C	G	0	0	0	0	0	0	0	0	0	0	0	0	0	0
CP000325	11011					C	T	0	0	0	0	0	0	0	0	0	0	0	0	0	0
CP000325	11306					G	C	0	0	0	0	0	0	0	0	0	0	0	0	0	0
CP000325	25841	MUL_0024		conserved protein	missense_variant c.710_711delCCinsAA p.Pro237Gln	G	T	0	0	0	0	0	0	0	0	0	0	0	0	0	0
CP000325	25842	MUL_0024		conserved protein	missense_variant c.710_711delCCinsAA p.Pro237Gln	G	T	0	0	0	0	0	0	0	0	0	0	0	0	0	0
CP000325	29143	MUL_0027		glycosylase	missense_variant c.527T>C p.Val176Ala	T	C	0	0	0	0	0	0	0	0	0	0	0	0	0	0
CP000325	31021	MUL_0029		conserved hypothetical protein	synonymous_variant c.582G>C p.Thr194Thr	G	C	0	0	0	0	0	0	0	0	0	0	0	0	0	0
CP000325	33202	MUL_0033	proV_1	osmoprotectant (glycine betaine/carnitine/choline/L-proline) transport ATP-binding protein ABC transporter ProV_1	missense_variant c.1019A>G p.Glu340Gly	T	C	1	0	0	0	0	0	0	0	0	0	0	0	0	0
CP000325	34564	MUL_0034		ABC transporter permease	synonymous_variant c.297T>C p.Val99Val	A	G	0	0	0	0	0	0	0	0	0	0	0	0	0	0
CP000325	37772	MUL_0037	amt_1	ammonium-transport integral membrane protein, Amt_1	synonymous_variant c.1008C>T p.Ala336Ala	C	T	0	0	0	0	0	0	0	0	0	0	0	0	0	0
CP000325	39590	MUL_0040	whiB5	transcriptional regulatory protein (Whib-like), WhiB5	missense_variant c.295A>G p.Asn99Asp	T	C	0	0	0	0	0	0	0	0	0	0	0	0	0	0
CP000325	39904					C	G	0	0	0	0	0	0	0	0	0	0	0	0	0	0
CP000325	43359	MUL_0044		conserved hypothetical protein	stop_lost&splice_region_variant c.1266A>G p.Ter422Trpext*?	A	G	0	0	0	0	0	0	0	0	0	0	0	0	0	0
CP000325	43972	MUL_0046		conserved hypothetical protein	missense_variant c.257T>C p.Val86Ala	T	C	0	0	0	0	0	0	0	0	0	0	0	0	0	0
CP000325	45394					C	T	0	0	0	0	0	0	0	0	0	0	0	0	0	0
CP000325	45935	MUL_0049		conserved hypothetical secreted protein	missense_variant c.49A>G p.Met17Val	A	G	0	0	0	0	0	0	0	0	0	0	0	0	0	0
CP000325	47302	MUL_0051		conserved integral membrane protein	missense_variant c.928G>A p.Ala310Thr	C	T	0	0	0	0	0	0	0	0	0	0	0	0	0	0
CP000325	55705	MUL_0058		transcriptional regulatory protein	synonymous_variant c.261G>C p.Leu87Leu	C	G	0	0	0	0	0	0	0	0	0	0	0	0	0	0
CP000325	63597	MUL_0066		conserved hypothetical membrane protein	synonymous_variant c.438C>T p.Gly146Gly	G	A	0	0	0	0	0	0	0	0	0	0	0	0	0	0
CP000325	67037	MUL_0068	ponA1	bifunctional penicillin-binding protein 1A/1B PonA1	missense_variant c.1969G>A p.Gly657Arg	G	A	0	0	0	0	0	0	0	0	0	0	0	0	0	0
CP000325	68769	MUL_0070		transcriptional regulatory protein	missense_variant c.22T>C p.Phe8Leu	T	C	0	0	0	0	0	0	0	0	0	0	0	0	0	0
CP000325	71134	MUL_0074	rplI	50S ribosomal protein L9 RplI	synonymous_variant c.381G>C p.Val127Val	G	C	0	0	0	0	0	0	0	0	0	0	0	0	0	0
CP000325	78694					T	C	0	0	0	0	0	0	0	0	0	0	0	0	0	0
CP000325	79652					A	G	0	0	0	0	0	0	0	0	0	0	0	0	0	0
CP000325	85596					T	C	0	1	0	0	0	0	0	0	0	0	0	0	0	0
CP000325	100978					C	T	0	0	0	0	0	0	0	0	0	0	0	0	0	0
CP000325	110243	MUL_0110		protein containing vWA domain	missense_variant c.920C>G p.Ala307Gly	G	C	0	0	0	0	0	0	0	0	0	0	0	0	0	0
CP000325	115663	MUL_0115	coxL	carbon monoxyde dehydrogenase (large chain), CoxL	missense_variant c.944A>G p.Glu315Gly	T	C	0	0	0	0	0	0	0	0	0	0	0	0	0	0
CP000325	116291	MUL_0115	coxL	carbon monoxyde dehydrogenase (large chain), CoxL	missense_variant c.316G>C p.Ala106Pro	C	G	0	0	0	0	0	0	0	0	0	0	0	0	0	0
CP000325	122761	MUL_0124		ketoacyl reductase	synonymous_variant c.634C>T p.Leu212Leu	G	A	0	0	0	0	0	0	0	0	0	0	0	0	0	0
CP000325	123584	MUL_0125		conserved secreted protein	missense_variant c.710A>G p.Gln237Arg	T	C	0	0	0	0	0	0	0	0	0	0	0	0	0	0
CP000325	126718	MUL_0127	clpB	endopeptidase ATP binding protein (chain B) ClpB	missense_variant c.1307A>G p.Asp436Gly	T	C	0	0	0	0	0	0	0	0	0	0	0	0	0	0
CP000325	135413	MUL_0133		hypothetical protein	synonymous_variant c.45G>A p.Ser15Ser	G	A	0	0	0	0	0	0	0	0	0	0	0	0	0	0
CP000325	138389	MUL_0135		transcriptional regulatory protein (probably TetR-family)	missense_variant c.370G>A p.Ala124Thr	G	A	0	0	0	0	0	0	0	0	0	0	0	0	0	0
CP000325	147997	MUL_0142		conserved hypothetical protein	synonymous_variant c.267C>T p.Ala89Ala	C	T	0	0	0	0	0	0	0	0	0	0	0	0	0	0
CP000325	153193	MUL_0148	gnd2	6-phosphogluconate dehydrogenase, decarboxylating Gnd2	synonymous_variant c.1002T>C p.Arg334Arg	A	G	0	0	0	0	0	0	0	0	0	0	0	0	0	0
CP000325	163740	MUL_0160		conserved protein	missense_variant c.238A>G p.Asn80Asp	T	C	0	0	0	0	0	0	0	0	0	0	0	0	0	0
CP000325	164783					T	C	0	0	0	0	0	0	0	0	0	0	0	0	0	0
CP000325	171578	MUL_0168	ispH	4-hydroxy-3-methylbut-2-enyl diphosphate reductase IspH	missense_variant c.537G>C p.Lys179Asn	C	G	0	0	0	0	0	0	0	0	0	0	0	0	0	0
CP000325	173837	MUL_0170	xseA	exodeoxyribonuclease VII (large subunit) XseA	missense_variant c.1000C>T p.Arg334Cys	C	T	0	0	0	0	0	0	0	0	0	0	0	0	0	0
CP000325	179343					T	C	0	0	0	0	0	0	0	0	0	0	0	0	0	0
CP000325	194509					C	T	0	0	0	0	0	0	0	0	0	0	0	0	0	0
CP000325	196149	MUL_0192		conserved hypothetical transmembrane protein	synonymous_variant c.480G>A p.Leu160Leu	C	T	0	0	0	0	0	0	0	0	0	0	0	0	0	0
CP000325	220818					G	T	0	0	0	0	0	0	0	0	0	0	0	0	0	0
CP000325	236865	MUL_0230		conserved hypothetical protein	missense_variant c.466G>C p.Val156Leu	C	G	0	0	0	0	0	0	0	0	0	0	0	0	0	0
CP000325	240676	MUL_0233	ctpE	metal cation transporter ATPase p-type CtpE	missense_variant c.1176G>C p.Glu392Asp	C	G	0	0	0	0	0	0	0	0	0	0	0	0	0	0
CP000325	244346	MUL_0235		conserved protein	missense_variant c.443C>T p.Pro148Leu	G	A	0	0	0	0	0	0	0	0	0	0	0	0	0	0
CP000325	249330	MUL_0240		conserved two-domain transmembrane protein	synonymous_variant c.1239C>T p.Ala413Ala	C	T	0	0	0	0	0	0	0	0	0	0	0	0	0	0
CP000325	252135					C	T	0	0	0	0	0	0	0	0	0	0	0	0	0	0
CP000325	253906					T	C	0	0	0	0	0	0	0	0	0	0	0	0	0	0
CP000325	254031					G	A	0	0	0	0	0	0	0	0	0	0	0	0	0	0
CP000325	257923					G	A	0	0	0	0	0	0	0	0	0	0	0	0	0	0
CP000325	266772	MUL_0259	citA	citrate synthase II CitA	missense_variant c.22T>G p.Tyr8Asp	T	G	0	0	0	0	0	0	0	0	0	0	0	0	0	0
CP000325	275358					A	G	0	0	0	0	0	0	0	0	0	0	0	0	0	0
CP000325	277151	MUL_0266	serC	phosphoserine aminotransferase SerC	missense_variant c.544G>A p.Gly182Ser	G	A	0	0	0	0	0	0	0	0	0	0	0	0	0	0
CP000325	282274	MUL_0274		conserved transmembrane protein	missense_variant c.151C>T p.Pro51Ser	C	T	0	0	0	0	0	0	0	0	0	0	0	0	0	0
CP000325	284556	MUL_0276		conserved hypothetical protein	missense_variant c.131C>A p.Thr44Lys	C	A	0	0	0	0	0	0	0	0	0	0	0	0	0	0
CP000325	313633					T	A	0	0	0	0	0	0	0	0	0	0	0	0	0	0
CP000325	315476	MUL_0308		conserved hypothetical protein	missense_variant c.869A>G p.Glu290Gly	T	C	0	0	0	0	0	0	0	0	0	0	1	0	0	0
CP000325	318695					T	C	0	0	0	0	0	0	0	0	0	0	0	0	0	0
CP000325	329513					G	T	0	0	0	0	0	0	0	0	0	0	0	0	0	0
CP000325	330343					C	A	0	0	0	0	0	0	0	0	0	0	0	0	0	0
CP000325	331943					C	T	0	1	0	0	0	0	0	0	0	0	0	0	0	0
CP000325	332245					T	G	0	0	0	0	0	0	0	0	0	0	0	0	0	0
CP000325	334001	MUL_0327		oxidoreductase	synonymous_variant c.258C>T p.Thr86Thr	G	A	0	0	0	0	0	0	0	0	0	0	0	0	0	0
CP000325	340208					C	T	0	0	0	0	0	0	0	0	1	0	0	0	0	0
CP000325	343405					A	G	0	0	0	0	0	0	0	0	0	0	0	0	0	0
CP000325	346188	MUL_0338		conserved integral membrane transport protein	synonymous_variant c.366G>A p.Val122Val	C	T	1	0	0	0	0	0	0	0	0	0	0	0	0	0
CP000325	350202	MUL_0342		conserved membrane protein	synonymous_variant c.720G>A p.Arg240Arg	C	T	0	0	0	0	0	0	0	0	0	0	0	0	0	0
CP000325	353548	MUL_0345		monoxygenase	missense_variant c.514A>G p.Lys172Glu	T	C	0	0	0	0	0	0	0	0	0	0	0	0	0	0
CP000325	354690	MUL_0346		dehydrogenase	missense_variant c.1129G>A p.Gly377Ser	C	T	0	0	0	0	0	0	0	0	0	0	0	0	0	0
CP000325	356046	MUL_0347	mhpB	extradiol dioxygenase, MhpB	missense_variant c.600C>A p.Asp200Glu	G	T	0	0	0	0	0	0	0	0	0	0	0	0	0	0
CP000325	356173	MUL_0347	mhpB	extradiol dioxygenase, MhpB	missense_variant c.473A>G p.Glu158Gly	T	C	0	0	0	0	0	0	0	0	0	0	0	0	0	0
CP000325	357779	MUL_0348		transcriptional regulatory protein	missense_variant c.458C>T p.Pro153Leu	C	T	0	0	0	0	0	0	0	0	0	0	0	0	0	0
CP000325	360606	MUL_0350		two component sensor kinase	synonymous_variant c.423C>A p.Ala141Ala	G	T	0	0	0	0	0	0	0	0	0	0	0	0	0	0
CP000325	364566	MUL_0354		integral membrane protein	missense_variant c.1307C>G p.Pro436Arg	G	C	0	0	0	0	0	0	0	0	0	0	0	0	0	0
CP000325	367458	MUL_0357		beta-ketoacyl CoA thiolase	synonymous_variant c.1011G>C p.Leu337Leu	C	G	0	0	0	0	0	0	0	0	0	0	0	0	0	0
CP000325	372367	MUL_0362		acyl-CoA synthetase	synonymous_variant c.1344A>G p.Glu448Glu	T	C	0	0	0	0	0	0	0	0	0	0	0	0	0	0
CP000325	382835	MUL_0372		hypothetical membrane protein	missense_variant c.487C>T p.Arg163Trp	G	A	0	0	0	0	0	0	0	0	0	0	0	0	0	0
CP000325	384275	MUL_0373	crtE	geranylgeranyl pyrophosphate synthase CrtE	missense_variant c.556T>C p.Trp186Arg	T	C	0	1	0	0	0	0	0	0	0	0	0	0	0	0
CP000325	387726	MUL_0376	crtYc	lycopene cyclase, CrtYc	missense_variant c.301C>T p.Leu101Phe	C	T	0	0	0	0	0	0	0	0	0	0	0	0	0	0
CP000325	398626					A	G	0	0	0	0	0	0	0	0	0	0	0	0	0	0
CP000325	416136	MUL_0403		conserved hypothetical protein	missense_variant c.232G>A p.Gly78Ser	C	T	0	0	0	0	0	0	0	0	0	0	0	0	0	0
CP000325	417449	MUL_0404	lpdB	dihydrolipoamide dehydrogenase, LpdB	missense_variant c.477G>C p.Gln159His	C	G	0	0	0	0	0	0	0	0	0	0	0	0	0	0
CP000325	420517					G	A	0	0	0	0	0	0	0	0	0	0	0	0	0	0
CP000325	427143	MUL_0413	cpsY	UDP-glucose-4-epimerase, CpsY	synonymous_variant c.1107G>C p.Arg369Arg	C	G	0	0	0	0	0	0	0	0	0	0	0	0	0	0
CP000325	435186	MUL_0420		conserved hypothetical protein	missense_variant c.523G>A p.Gly175Ser	C	T	0	0	0	0	0	0	0	0	0	0	0	0	0	0
CP000325	437513	MUL_0423	ctpV	metal cation transporter p-type ATPase, CtpV	synonymous_variant c.1164G>A p.Val388Val	C	T	0	0	0	0	0	0	0	0	0	0	0	0	0	0
CP000325	437827	MUL_0423	ctpV	metal cation transporter p-type ATPase, CtpV	missense_variant c.850C>T p.Leu284Phe	G	A	0	0	0	0	0	0	0	0	0	0	0	0	0	0
CP000325	441091					C	T	0	0	0	0	0	0	0	0	0	0	0	0	0	0
CP000325	450819					T	C	0	0	0	0	0	0	0	0	0	0	0	0	0	0
CP000325	454520					T	G	0	0	0	0	0	0	0	0	0	0	0	0	0	0
CP000325	470740	MUL_0458		conserved hypothetical protein	missense_variant c.293A>G p.Asp98Gly	A	G	0	0	0	0	0	0	0	0	0	0	0	0	0	0
CP000325	470939	MUL_0458		conserved hypothetical protein	missense_variant c.305A>T p.His102Leu	A	T	0	0	0	0	0	0	0	0	0	0	0	0	0	0
CP000325	473602	MUL_0459		carbon monoxide dehydrogenase	missense_variant c.1964C>T p.Ala655Val	C	T	0	0	0	0	0	0	0	0	0	0	0	0	0	0
CP000325	478812	MUL_0465		conserved protein	missense_variant c.261A>C p.Leu87Phe	T	G	0	0	0	0	0	0	0	0	0	0	0	0	0	0
CP000325	486570	MUL_0474		short-chain alcohol dehydrogenase	missense_variant c.746A>G p.Glu249Gly	T	C	0	0	0	0	0	0	0	0	0	0	0	0	0	0
CP000325	488661	MUL_0476		conserved hypothetical protein	synonymous_variant c.291G>A p.Gly97Gly	C	T	0	0	0	0	0	0	0	0	0	0	0	0	0	0
CP000325	495906					C	G	0	0	0	0	0	0	0	0	0	0	0	0	0	0
CP000325	497350	MUL_0484	moeY	molybdopterin biosynthesis protein, MoeY	stop_gained c.2114C>A p.Ser705*	G	T	0	0	0	0	0	0	0	0	0	0	0	0	0	0
CP000325	508355	MUL_0492		PPE family protein	missense_variant c.346C>T p.His116Tyr	C	T	0	0	0	0	0	0	0	0	0	0	0	1	0	0
CP000325	512256	MUL_0494		aldehyde dehydrogenase	missense_variant c.1414T>C p.Tyr472His	T	C	0	0	0	0	0	0	0	0	0	0	0	0	0	0
CP000325	517138	MUL_0499		conserved membrane protein	missense_variant c.433A>G p.Thr145Ala	T	C	0	0	0	0	0	0	0	0	0	0	0	0	0	0
CP000325	517973	MUL_0500		transcriptional regulator	synonymous_variant c.309C>T p.Asn103Asn	C	T	0	0	0	0	0	0	0	0	0	0	0	0	0	0
CP000325	521447	MUL_0503		conserved hypothetical integral membrane protein	synonymous_variant c.267T>C p.Leu89Leu	A	G	0	0	0	0	0	0	0	0	0	0	0	0	0	0
CP000325	538187	MUL_0525		transcriptional regulatory protein	synonymous_variant c.147A>G p.Leu49Leu	A	G	0	1	0	0	0	0	0	0	0	0	0	0	0	0
CP000325	551052					A	G	0	0	0	0	0	0	0	0	0	1	0	0	0	0
CP000325	551514					A	G	1	0	0	0	0	0	0	0	0	0	0	0	0	0
CP000325	553154	MUL_0542		multidrug resistance integral membrane efflux protein	missense_variant c.1094C>T p.Ala365Val	C	T	1	0	0	0	0	0	0	0	0	0	0	0	0	0
CP000325	556989					C	T	0	0	0	0	0	0	0	0	0	0	0	0	0	0
CP000325	590231					A	G	0	0	0	0	0	0	0	0	0	0	0	0	0	0
CP000325	602688	MUL_0588	coxL_2	aerobic-type carbon monoxide dehydrogenase, CoxL_2	missense_variant c.2280G>C p.Leu760Phe	C	G	0	0	0	0	0	0	0	0	0	0	0	0	0	0
CP000325	604140	MUL_0588	coxL_2	aerobic-type carbon monoxide dehydrogenase, CoxL_2	synonymous_variant c.828G>A p.Gly276Gly	C	T	0	0	0	0	0	0	0	0	0	0	0	0	0	0
CP000325	609133	MUL_0593	dnaK	chaperone protein DnaK	synonymous_variant c.1051C>T p.Leu351Leu	C	T	0	0	0	0	0	0	0	0	0	0	0	0	0	0
CP000325	621318					A	T	0	0	0	0	0	0	0	0	0	0	0	0	0	0
CP000325	626616	MUL_0606		membrane acyltransferase	synonymous_variant c.1125T>C p.Asn375Asn	T	C	0	0	0	0	0	0	0	0	0	0	0	0	0	0
CP000325	641521					G	A	0	0	0	0	0	0	0	0	0	0	0	0	0	0
CP000325	644772					G	A	0	0	0	0	0	0	0	0	0	0	0	0	0	0
CP000325	645857	MUL_0623	hemL	glutamate-1-semialdehyde 2,1-aminomutase, HemL	missense_variant c.53T>C p.Phe18Ser	T	C	0	0	0	0	0	0	0	0	0	0	0	0	0	0
CP000325	653154					G	C	0	0	0	0	0	0	0	0	0	0	0	0	0	0
CP000325	671161	MUL_0650	fadD8	fatty-acid-CoA synthase, FadD8	synonymous_variant c.1467G>A p.Lys489Lys	C	T	0	0	0	0	0	0	0	0	0	0	0	0	0	0
CP000325	676738	MUL_0654	menD	bifunctional 2-succinyl-6-hydroxy-2,4- cyclohexadiene-1-carboxylate synthase, MenD	synonymous_variant c.594G>C p.Pro198Pro	G	C	0	0	0	0	0	0	0	0	0	0	0	0	0	0
CP000325	685293	MUL_0663		FAD-linked oxidoreductase	synonymous_variant c.450G>C p.Arg150Arg	C	G	0	0	0	0	0	0	0	0	0	0	0	0	0	0
CP000325	686348	MUL_0664	grcC1	polyprenyl diphosphate synthetase, GrcC1	synonymous_variant c.585C>T p.Gly195Gly	C	T	0	0	0	0	0	0	0	0	0	0	0	0	0	0
CP000325	695211					T	G	0	0	0	0	0	0	0	0	0	0	0	0	0	0
CP000325	697621	MUL_0670	rimL	acetyltransferase, RimL	missense_variant c.140G>C p.Arg47Pro	C	G	0	0	0	0	0	0	0	0	0	0	0	0	0	1
CP000325	697660	MUL_0670	rimL	acetyltransferase, RimL	missense_variant c.101G>C p.Cys34Ser	C	G	0	0	0	0	0	0	0	0	0	1	0	0	0	0
CP000325	719707	MUL_0692	galK	galactokinase, GalK	synonymous_variant c.822C>T p.Phe274Phe	C	T	0	0	0	0	0	0	0	0	0	0	0	0	0	0
CP000325	721094					T	C	0	0	0	0	0	0	0	0	0	0	0	0	0	0
CP000325	724815	MUL_0695		conserved hypothetical protein	missense_variant c.299A>C p.Glu100Ala	A	C	0	1	0	0	0	0	0	0	0	0	0	0	0	0
CP000325	729239	MUL_0698		conserved hypothetical membrane protein	synonymous_variant c.855G>A p.Thr285Thr	C	T	0	0	0	0	0	0	0	0	0	0	0	0	0	0
CP000325	736547	MUL_0704		conserved integral membrane protein	missense_variant c.1637C>T p.Ala546Val	G	A	0	0	0	0	0	0	0	0	0	0	0	0	0	0
CP000325	744172	MUL_0708	recB	exodeoxyribonuclease V (beta chain), RecB	missense_variant c.1958T>C p.Leu653Pro	A	G	0	0	0	0	0	0	0	0	0	0	0	0	0	0
CP000325	753896	MUL_0715	gloB	glyoxalase II, GloB	missense_variant c.220C>T p.His74Tyr	G	A	0	0	0	0	0	0	0	0	0	0	0	0	0	0
CP000325	764738					A	G	0	0	0	0	0	0	0	0	0	0	0	0	0	0
CP000325	775422	MUL_0739		carbohydrate kinase	missense_variant c.377C>G p.Ala126Gly	C	G	0	0	0	0	0	0	0	0	0	0	0	0	0	0
CP000325	779365					A	G	0	0	0	0	0	0	0	0	0	0	0	0	0	0
CP000325	782046	MUL_0744		dioxygenase	missense_variant c.1369T>C p.Tyr457His	T	C	0	0	0	0	0	0	0	0	0	0	0	0	0	0
CP000325	794268					A	G	0	0	0	0	0	0	0	0	0	0	0	0	0	0
CP000325	800404	MUL_0755		conserved hypothetical regulatory protein	missense_variant c.664G>A p.Ala222Thr	G	A	0	0	0	0	0	0	0	0	0	0	0	0	0	0
CP000325	813436	MUL_0768		short-chain dehydrogenase/reductase	missense_variant c.209A>G p.Glu70Gly	A	G	0	0	0	0	0	0	0	0	0	0	0	0	0	0
CP000325	814070	MUL_0769		ferredoxin reductase	synonymous_variant c.87C>G p.Gly29Gly	C	G	0	0	0	0	0	0	0	0	0	0	0	0	0	0
CP000325	825634					T	C	0	0	0	0	0	0	0	0	0	0	0	0	0	0
CP000325	826402					C	T	0	0	0	0	0	0	0	0	0	0	0	0	0	0
CP000325	845081	MUL_0801		conserved protein	missense_variant c.446T>G p.Leu149Arg	T	G	0	0	0	0	0	0	0	0	0	0	0	0	0	0
CP000325	857443					G	T	0	0	0	0	0	0	0	0	0	0	0	0	0	0
CP000325	862806	MUL_0823	serA2	D-3-phosphoglycerate dehydrogenase SerA2	missense_variant c.107T>C p.Leu36Pro	A	G	0	0	0	0	0	0	0	0	0	0	0	0	0	0
CP000325	866996					G	T	0	0	0	0	0	0	0	0	0	0	0	0	0	0
CP000325	867955	MUL_0828	secY	preprotein translocase, SecY	missense_variant c.650T>G p.Ile217Ser	T	G	0	0	0	0	0	0	0	0	0	0	0	0	0	0
CP000325	883784	MUL_0848	rpoA	DNA-directed RNA polymerase (alpha chain), RpoA	synonymous_variant c.21G>T p.Pro7Pro	G	T	0	0	0	0	0	0	0	0	0	0	0	0	0	0
CP000325	890615					C	T	0	0	0	0	0	0	0	0	0	0	0	0	0	0
CP000325	907401	MUL_0868		conserved hypothetical protein	synonymous_variant c.294C>T p.Asp98Asp	C	T	0	0	0	0	0	0	0	0	0	0	0	0	0	0
CP000325	909871	MUL_0870		conserved protein	missense_variant c.559G>T p.Ala187Ser	C	A	0	0	0	0	0	0	0	0	0	0	0	0	0	0
CP000325	920623	MUL_0880		conserved hypothetical hydrolase	missense_variant c.560T>C p.Val187Ala	T	C	0	0	0	0	0	0	0	0	0	0	0	0	0	0
CP000325	926636					C	T	0	0	0	0	0	0	0	0	0	0	0	0	0	0
CP000325	933389					C	T	0	0	0	0	0	0	0	0	0	0	0	0	0	0
CP000325	946109	MUL_0903	choD	cholesterol oxidase precursor ChoD	missense_variant c.1442C>T p.Pro481Leu	C	T	0	0	0	0	0	0	0	0	0	0	0	0	0	0
CP000325	947360					G	A	0	0	0	0	0	0	0	0	0	0	0	0	0	0
CP000325	952297	MUL_0909		conserved hypothetical protein	synonymous_variant c.351A>G p.Val117Val	A	G	0	1	0	0	0	0	0	0	0	0	0	0	0	0
CP000325	956023	MUL_0913	guaA	GMP synthase, GuaA	missense_variant c.515A>G p.Glu172Gly	A	G	0	0	0	0	0	0	0	0	0	0	0	0	0	0
CP000325	959560	MUL_0916		conserved hypothetical protein	synonymous_variant c.939C>T p.Thr313Thr	C	T	0	0	0	0	0	0	0	0	0	0	0	0	0	0
CP000325	971021	MUL_0923	dnaE2	DNA polymerase III, alpha chain, DnaE2	synonymous_variant c.3207G>A p.Val1069Val	G	A	0	0	0	0	0	0	0	0	0	0	0	0	0	0
CP000325	978059	MUL_0931		conserved hypothetical protein	synonymous_variant c.1212A>G p.Gly404Gly	T	C	0	0	0	0	0	0	0	0	0	0	0	0	0	0
CP000325	981195	MUL_0933	putA	proline dehydrogenase, PutA	missense_variant c.210C>G p.Asn70Lys	C	G	0	0	0	0	0	0	0	0	0	0	0	0	0	0
CP000325	981754	MUL_0933	putA	proline dehydrogenase, PutA	missense_variant c.769C>T p.Arg257Cys	C	T	0	0	0	0	0	0	0	0	0	0	0	0	0	0
CP000325	982708	MUL_0935	ltp2	keto acyl-CoA thiolase, Ltp2	synonymous_variant c.1071T>C p.Arg357Arg	A	G	0	0	0	0	0	0	0	0	0	0	0	0	0	0
CP000325	986367	MUL_0939	aldA_1	NAD-dependent aldehyde dehydrogenase, AldA_1	synonymous_variant c.885C>T p.Ile295Ile	C	T	0	0	0	0	0	0	0	0	0	0	0	0	0	0
CP000325	987976					G	A	0	0	0	0	0	0	0	0	0	0	0	0	0	0
CP000325	989245	MUL_0943	fadD36	fatty-acid-CoA synthetase, FadD36	missense_variant c.335C>T p.Pro112Leu	C	T	0	0	0	0	0	0	0	0	0	0	0	0	1	0
CP000325	990393	MUL_0944		transcriptional regulatory protein	missense_variant c.1205G>T p.Arg402Leu	C	A	0	0	0	0	0	0	0	0	0	0	0	0	0	0
CP000325	990634	MUL_0944		transcriptional regulatory protein	stop_gained c.964C>T p.Gln322*	G	A	0	0	0	0	0	0	0	0	0	0	0	0	0	0
CP000325	991198	MUL_0944		transcriptional regulatory protein	missense_variant c.400G>A p.Asp134Asn	C	T	0	0	0	0	0	0	0	0	0	0	0	0	0	0
CP000325	1004963	MUL_0957	fadD6	fatty-acid-CoA ligase FadD6	missense_variant c.737T>C p.Leu246Pro	T	C	0	0	0	0	0	0	0	0	0	0	0	0	0	0
CP000325	1018112	MUL_0967		PE family protein	missense_variant c.256A>G p.Ser86Gly	T	C	0	0	0	0	0	0	0	0	0	0	0	0	0	0
CP000325	1018656					C	G	0	0	0	0	0	0	0	0	0	0	0	0	0	0
CP000325	1034979					G	A	0	0	0	0	0	0	0	0	0	0	0	0	0	0
CP000325	1034980					C	G	0	0	0	0	0	0	0	0	0	0	0	0	0	0
CP000325	1058997	MUL_1008	mutT2	mutator protein MutT2	missense_variant c.361G>A p.Ala121Thr	G	A	1	0	0	0	0	0	0	0	0	0	0	0	0	0
CP000325	1061028	MUL_1009	typA	GTP-binding translation elongation factor TypA	missense_variant c.1718T>C p.Val573Ala	T	C	0	0	0	0	0	0	0	0	0	0	0	0	0	0
CP000325	1092345					C	T	0	0	0	0	0	0	0	0	0	0	0	0	0	0
CP000325	1104321	MUL_1045		conserved hypothetical protein	synonymous_variant c.843C>G p.Ala281Ala	G	C	0	0	0	0	0	0	0	0	0	0	0	0	0	0
CP000325	1105195					T	C	0	0	0	0	0	0	0	0	0	0	0	0	0	0
CP000325	1108242	MUL_1049	cyp191A3	cytochrome P450 191A3 Cyp191A3	synonymous_variant c.363C>T p.Arg121Arg	C	T	0	0	0	0	0	0	0	0	0	0	0	0	0	0
CP000325	1112456	MUL_1053		monooxygenase	missense_variant c.913G>A p.Glu305Lys	G	A	0	0	0	0	0	0	0	0	0	0	0	0	0	0
CP000325	1116031	MUL_1057		conserved protein	synonymous_variant c.369G>A p.Val123Val	G	A	0	0	0	0	0	0	0	0	0	0	0	0	0	0
CP000325	1166862	MUL_1097		conserved hypothetical protein	synonymous_variant c.456G>A p.Arg152Arg	C	T	0	0	0	0	0	0	0	0	0	0	0	0	0	0
CP000325	1169476	MUL_1100		conserved secreted protein	missense_variant c.94G>T p.Ala32Ser	G	T	0	0	0	0	0	0	0	0	0	0	0	0	0	0
CP000325	1175469	MUL_1103	echA8_4	enoyl-CoA hydratase, EchA8_4	synonymous_variant c.867A>G p.Gly289Gly	A	G	0	0	0	0	0	0	0	0	0	0	0	0	0	0
CP000325	1181106	MUL_1109		conserved hypothetical protein	missense_variant c.133C>T p.His45Tyr	C	T	0	0	0	0	0	0	0	0	0	0	0	0	0	0
CP000325	1186326	MUL_1112	lipC	esterase LipC	synonymous_variant c.1032A>G p.Ser344Ser	A	G	0	1	0	0	0	0	0	0	0	0	0	0	0	0
CP000325	1190370	MUL_1116		conserved hypothetical protein	synonymous_variant c.18C>A p.Val6Val	C	A	0	0	0	0	0	0	0	0	0	0	0	0	0	0
CP000325	1194183					G	T	0	0	0	0	0	0	0	0	0	0	0	0	0	0
CP000325	1195035					G	T	0	0	0	0	0	0	0	0	0	0	0	0	0	0
CP000325	1198832	MUL_1121		enoyl-CoA hydratase	missense_variant c.83T>C p.Phe28Ser	T	C	0	0	0	0	0	0	0	0	0	0	0	0	0	0
CP000325	1250123	MUL_1165		conserved membrane protein	synonymous_variant c.114C>T p.Pro38Pro	G	A	0	0	0	0	0	0	0	0	0	0	0	0	0	0
CP000325	1253080	MUL_1167	fadA2	acetyl-CoA acyltransferase FadA2	missense_variant c.1292G>A p.Gly431Asp	G	A	0	0	0	0	0	0	0	0	0	0	0	0	0	0
CP000325	1256487					C	T	0	0	0	0	0	0	0	0	0	0	0	0	0	0
CP000325	1263958	MUL_1178	hsp	heat shock protein Hsp	missense_variant c.302G>C p.Arg101Pro	C	G	0	1	0	0	0	0	0	0	0	0	0	0	0	0
CP000325	1267604	MUL_1181		conserved hypothetical protein	synonymous_variant c.411C>T p.Gly137Gly	G	A	0	0	0	0	0	0	0	0	0	0	0	0	0	0
CP000325	1273116	MUL_1186		urea amidolyase-related protein	synonymous_variant c.10C>T p.Leu4Leu	G	A	0	0	0	0	0	0	0	0	0	0	0	0	0	0
CP000325	1276859	MUL_1190		conserved protein	missense_variant c.982C>G p.Pro328Ala	G	C	0	0	0	0	0	0	0	0	0	0	0	0	0	0
CP000325	1280087	MUL_1193		conserved hypothetical membrane protein	synonymous_variant c.1284G>A p.Pro428Pro	C	T	0	0	0	0	0	0	0	0	0	0	0	0	0	0
CP000325	1280855	MUL_1193		conserved hypothetical membrane protein	synonymous_variant c.516G>A p.Pro172Pro	C	T	0	0	0	0	0	0	0	0	0	0	0	0	0	0
CP000325	1285313	MUL_1196		conserved protein	missense_variant c.629A>G p.Tyr210Cys	T	C	0	0	0	0	0	0	0	0	0	0	0	0	0	1
CP000325	1288461					C	T	0	0	0	0	0	0	0	0	0	0	0	0	0	0
CP000325	1295651	MUL_1205		conserved membrane protein	missense_variant c.1166C>T p.Pro389Leu	C	T	0	0	0	0	0	0	0	0	0	0	0	0	0	0
CP000325	1302767	MUL_1211		conserved protein	missense_variant c.136C>T p.Leu46Phe	C	T	0	0	0	0	0	0	0	0	0	0	0	0	0	0
CP000325	1314752	MUL_1225		conserved hypothetical protein	missense_variant c.53T>C p.Val18Ala	T	C	0	0	0	0	0	0	0	0	0	0	0	0	0	0
CP000325	1316732	MUL_1226		conserved hypothetical proline and threonine rich protein	stop_gained c.651_652delCCinsTT p.Gln218*	C	T	0	0	0	0	0	0	0	0	0	0	1	0	0	0
CP000325	1316733	MUL_1226		conserved hypothetical proline and threonine rich protein	stop_gained c.651_652delCCinsTT p.Gln218*	C	T	0	0	0	0	0	0	0	0	0	0	1	0	0	0
CP000325	1325439					T	C	0	0	0	0	0	0	0	0	0	0	0	0	0	0
CP000325	1326145					G	A	0	0	0	0	0	0	0	0	0	0	0	0	0	0
CP000325	1330861					A	G	0	0	0	0	0	0	0	0	0	0	0	0	0	0
CP000325	1332998	MUL_1233		acyl-CoA dehydrogenase	missense_variant c.848G>A p.Gly283Asp	C	T	0	0	0	0	0	0	0	0	0	0	0	0	0	0
CP000325	1334953					C	T	0	0	0	0	0	0	0	0	0	0	0	0	0	0
CP000325	1372742	MUL_1274	lppN	lipoprotein LppN	missense_variant c.40G>A p.Ala14Thr	C	T	0	0	0	0	0	0	0	0	0	0	0	0	0	0
CP000325	1397211	MUL_1300	glpD1	glycerol-3-phosphate dehydrogenase GlpD1	missense_variant c.598C>G p.Arg200Gly	C	G	0	0	0	0	0	0	0	0	0	0	0	0	0	0
CP000325	1420133	MUL_1323		conserved protein	missense_variant c.17C>T p.Ala6Val	C	T	0	0	0	0	0	0	0	0	0	0	0	0	0	0
CP000325	1426870	MUL_1328		conserved protein	missense_variant c.1169G>T p.Ser390Ile	C	A	0	0	0	0	0	0	0	0	0	0	0	0	0	0
CP000325	1439010	MUL_1336	glnE	glutamate-ammonia-ligase adenylyltransferase GlnE	synonymous_variant c.1323G>A p.Glu441Glu	G	A	0	0	0	0	0	0	0	0	0	0	1	0	0	0
CP000325	1458352					A	G	0	1	0	0	0	0	0	0	0	0	0	0	0	0
CP000325	1467422					G	A	0	0	0	0	0	0	0	0	0	0	0	0	0	0
CP000325	1505099					T	C	0	0	0	0	0	0	0	0	0	0	0	0	0	0
CP000325	1518545					C	G	0	0	0	0	0	0	0	0	0	0	0	0	0	0
CP000325	1519586	MUL_1414	echA2	enoyl-CoA hydratase EchA2	missense_variant c.563C>T p.Ala188Val	G	A	0	0	1	0	0	0	0	0	0	0	0	0	0	0
CP000325	1524766	MUL_1419		transmembrane protein	missense_variant c.29C>T p.Pro10Leu	C	T	0	0	0	0	0	0	0	0	0	0	0	0	0	0
CP000325	1525514					T	C	0	0	0	0	0	0	0	0	0	0	0	0	0	0
CP000325	1528816	MUL_1423		dehydrogenase	missense_variant c.1109T>C p.Val370Ala	T	C	0	0	0	0	0	0	1	0	0	0	0	0	0	0
CP000325	1530360	MUL_1424		conserved transmembrane ATP-binding protein ABC transporter	missense_variant c.1186G>A p.Ala396Thr	C	T	0	0	0	0	0	0	0	0	0	0	0	0	0	0
CP000325	1544322					T	C	0	0	0	0	0	0	0	0	0	0	0	0	0	0
CP000325	1549475	MUL_1434		hypothetical secreted protein	missense_variant c.16A>G p.Ile6Val	T	C	0	0	0	0	0	0	0	0	0	0	0	0	0	0
CP000325	1555266	MUL_1440		conserved membrane protein	synonymous_variant c.273G>C p.Ala91Ala	C	G	0	0	0	0	0	0	0	0	0	0	0	0	0	0
CP000325	1558145	MUL_1443	nagA	n-acetylglucosamine-6-phosphate deacetylase NagA	missense_variant c.866T>C p.Val289Ala	A	G	0	0	0	0	0	0	0	0	0	0	0	0	0	0
CP000325	1569902					G	A	0	0	0	0	0	0	0	0	0	0	0	0	0	0
CP000325	1570023					T	C	0	0	0	0	0	0	0	0	0	1	0	0	0	0
CP000325	1595846	MUL_1474	fdhF	formate dehydrogenase H FdhF	missense_variant c.1358C>T p.Pro453Leu	G	A	0	0	0	0	0	0	0	0	0	0	0	0	0	0
CP000325	1600960					C	T	0	0	0	0	0	0	0	0	0	0	0	0	0	0
CP000325	1601551	MUL_1479	trxB1	thioredoxin TrxB1	synonymous_variant c.120C>T p.Phe40Phe	C	T	0	0	0	0	0	0	0	0	0	0	0	0	0	0
CP000325	1605673	MUL_1484	acn	aconitate hydratase Acn	missense_variant c.2317A>G p.Asn773Asp	T	C	0	0	0	0	0	0	0	0	0	0	0	0	0	0
CP000325	1608081					A	G	0	0	0	0	0	0	0	0	0	0	0	0	0	0
CP000325	1611372					G	A	0	0	0	0	0	0	0	0	0	0	0	0	0	0
CP000325	1613682	MUL_1490		membrane protein	missense_variant c.146A>G p.Asn49Ser	A	G	0	0	0	0	0	0	0	0	0	0	0	0	0	0
CP000325	1617336	MUL_1493	hemZ	ferrochelatase HemZ	missense_variant c.1016G>A p.Gly339Glu	G	A	0	0	0	0	0	0	0	0	0	0	0	0	0	0
CP000325	1618007	MUL_1494		conserved hypothetical protein	synonymous_variant c.339T>C p.Gly113Gly	A	G	0	0	0	0	0	0	0	0	0	0	0	0	0	0
CP000325	1623967	MUL_1501		two component regulator - receiver domain	synonymous_variant c.213C>G p.Pro71Pro	C	G	0	0	0	0	0	0	0	0	0	0	0	0	0	0
CP000325	1630126	MUL_1506	mutB	methylmalonyl-CoA mutase large subunit, MutB	missense_variant c.215C>T p.Ala72Val	C	T	0	0	0	0	0	0	0	0	0	0	0	0	0	0
CP000325	1635489	MUL_1510		hypothetical protein	synonymous_variant c.252G>A p.Pro84Pro	C	T	0	0	0	0	0	0	0	0	0	0	0	0	0	0
CP000325	1636301	MUL_1511		UDP-glucose 6-dehydrogenase	missense_variant c.313T>C p.Phe105Leu	T	C	0	0	0	0	0	0	0	0	0	0	0	0	0	0
CP000325	1637463	MUL_1512		UDP-glucose 4-epimerase	synonymous_variant c.222C>A p.Ala74Ala	C	A	0	0	0	0	0	0	0	0	0	0	0	0	0	0
CP000325	1637672	MUL_1512		UDP-glucose 4-epimerase	missense_variant c.431G>A p.Cys144Tyr	G	A	0	0	0	0	0	0	0	0	0	0	0	0	0	0
CP000325	1645293					C	T	0	0	0	0	0	0	0	0	0	0	0	0	0	0
CP000325	1646859	MUL_1523	wbbL2	rhamnosyl transferase WbbL2	missense_variant c.296C>G p.Ala99Gly	C	G	0	0	0	0	0	0	0	0	0	0	0	0	0	0
CP000325	1654463	MUL_1531	papA3	conserved polyketide synthase associated protein PapA3	synonymous_variant c.771G>A p.Ala257Ala	C	T	0	0	0	0	0	0	0	0	0	0	0	0	0	0
CP000325	1660059					C	T	0	0	0	0	0	0	0	0	0	0	0	0	0	0
CP000325	1665479	MUL_1539		conserved hypothetical protein	missense_variant c.46G>A p.Val16Ile	C	T	0	0	0	0	0	0	0	0	0	0	0	0	0	0
CP000325	1668740	MUL_1543		ketoacyl reductase	missense_variant c.478T>C p.Ser160Pro	T	C	0	0	0	0	0	0	0	0	0	0	0	0	0	0
CP000325	1679655	MUL_1551		conserved hypothetical protein	missense_variant c.79G>A p.Val27Ile	C	T	0	0	0	0	0	0	0	0	0	0	0	0	0	0
CP000325	1686701	MUL_1555	treX	maltooligosyltrehalose synthase TreX	synonymous_variant c.651C>T p.Leu217Leu	G	A	0	0	0	0	0	0	0	0	0	0	0	0	0	0
CP000325	1691101	MUL_1558		conserved hypothetical membrane protein	synonymous_variant c.201A>G p.Leu67Leu	T	C	0	0	0	0	0	0	0	0	0	0	0	0	0	0
CP000325	1691274	MUL_1558		conserved hypothetical membrane protein	missense_variant c.28C>T p.His10Tyr	G	A	0	0	0	0	0	0	0	0	0	0	0	0	0	0
CP000325	1692030	MUL_1559	bioA	adenosylmethionine-8-amino-7-oxononanoate aminotransferase, BioA	synonymous_variant c.645C>T p.Ala215Ala	C	T	0	0	0	0	0	0	0	0	0	0	0	0	0	0
CP000325	1696239	MUL_1563	bioB	biotin synthase BioB	synonymous_variant c.1027T>C p.Leu343Leu	T	C	0	0	0	0	0	0	0	0	0	0	0	0	0	0
CP000325	1697650	MUL_1566		conserved hypothetical membrane protein	missense_variant c.940G>A p.Glu314Lys	C	T	0	0	0	0	0	0	0	0	0	0	0	0	0	0
CP000325	1699678					A	C	0	0	0	0	0	0	0	0	0	0	0	0	0	0
CP000325	1711511					C	T	0	0	0	0	0	0	0	0	0	0	0	0	0	0
CP000325	1713186					T	C	0	0	0	0	0	0	0	0	0	0	0	0	0	0
CP000325	1719618					C	T	0	0	0	0	0	0	0	0	0	0	0	0	0	0
CP000325	1724812	MUL_1591	trpC	indole-3-glycerol phosphate synthase TrpC	synonymous_variant c.180T>C p.Arg60Arg	T	C	0	0	0	0	0	0	0	0	0	0	0	0	0	0
CP000325	1740524					G	C	0	0	0	0	0	0	0	0	0	0	0	0	0	0
CP000325	1742888					C	T	0	0	1	0	0	0	0	0	0	0	0	0	0	0
CP000325	1746612	MUL_1611	polA	DNA polymerase I PolA	synonymous_variant c.438C>T p.Asp146Asp	C	T	0	0	1	0	0	0	0	0	0	0	0	0	0	0
CP000325	1785014					G	T	0	0	0	0	0	0	0	0	0	0	0	0	0	0
CP000325	1789246					C	A	0	0	0	0	0	0	0	0	0	0	0	0	0	0
CP000325	1795426	MUL_1644	argC	N-acetyl-gamma-glutamyl-phosphate reductase ArgC	missense_variant c.175C>T p.His59Tyr	C	T	0	0	0	0	0	0	0	0	0	0	0	0	0	0
CP000325	1803409	MUL_1651	argH	argininosuccinate lyase ArgH	missense_variant c.994C>A p.Pro332Thr	C	A	0	0	0	0	0	0	0	0	0	0	0	0	0	0
CP000325	1804289					G	A	0	0	0	0	0	0	0	0	0	0	0	0	0	0
CP000325	1809739					G	T	0	0	0	0	0	0	0	0	0	0	0	0	0	0
CP000325	1812620					C	T	0	0	0	0	0	0	0	0	0	0	0	0	0	0
CP000325	1814641					T	C	0	0	0	0	0	0	0	0	0	0	0	0	0	0
CP000325	1816279					C	G	0	0	0	0	0	0	0	0	0	0	0	0	0	0
CP000325	1825812					A	G	0	0	0	0	0	0	0	0	0	0	0	0	0	0
CP000325	1827872	MUL_1660		long-chain acyl-CoA synthase	missense_variant c.454G>A p.Gly152Arg	G	A	0	0	0	0	0	0	0	0	0	0	0	0	0	0
CP000325	1828646	MUL_1660		long-chain acyl-CoA synthase	missense_variant c.1228G>T p.Gly410Cys	G	T	0	0	0	0	0	0	0	0	0	0	0	0	0	0
CP000325	1835804	MUL_1666		antibiotic resistance ABC transporter, efflux system, ATP-binding protein	synonymous_variant c.150G>A p.Gly50Gly	C	T	0	0	0	0	0	0	0	0	0	0	0	0	0	0
CP000325	1842903	MUL_1674		hypothetical membrane protein	missense_variant c.866C>T p.Pro289Leu	G	A	0	0	0	0	0	0	0	0	0	0	0	0	0	0
CP000325	1848595	MUL_1677		conserved hypothetical protein	missense_variant c.216C>G p.Ser72Arg	G	C	0	0	0	0	0	0	0	0	0	0	0	0	0	0
CP000325	1850879	MUL_1679	lprJ	lipoprotein, LprJ	missense_variant c.254T>C p.Phe85Ser	T	C	0	0	0	0	0	0	0	0	0	0	0	0	0	0
CP000325	1862422					C	G	0	0	0	0	0	0	0	0	0	0	0	0	0	0
CP000325	1867204	MUL_1695		metal dependant hydrolase	missense_variant c.366G>T p.Gln122His	G	T	0	0	0	0	0	0	0	0	0	0	0	0	0	0
CP000325	1876515	MUL_1702		PPE family protein	missense_variant c.449G>A p.Gly150Glu	C	T	0	0	0	0	0	0	0	0	0	0	0	0	0	0
CP000325	1876521	MUL_1702		PPE family protein	missense_variant c.443A>G p.Asp148Gly	T	C	0	0	0	0	0	0	0	0	0	0	0	0	0	0
CP000325	1886380	MUL_1709		conserved hypothetical membrane protein	synonymous_variant c.463C>T p.Leu155Leu	G	A	0	0	1	0	0	0	0	0	0	0	0	0	0	0
CP000325	1899519	MUL_1722		fatty-acid-CoA ligase FadD9	missense_variant c.2770G>A p.Val924Ile	C	T	0	0	0	0	0	0	0	0	0	0	0	0	0	0
CP000325	1900070	MUL_1722		fatty-acid-CoA ligase FadD9	missense_variant c.2219G>A p.Gly740Asp	C	T	1	0	0	0	0	0	0	0	0	0	0	0	0	0
CP000325	1909275	MUL_1727		ABC-type dipeptide transport system, periplasmic component	missense_variant c.1585A>G p.Met529Val	A	G	0	0	0	0	0	0	0	0	0	0	0	0	0	0
CP000325	1909444	MUL_1728	apt	adenine phosphoribosyltransferase, Apt	synonymous_variant c.45G>T p.Ala15Ala	G	T	0	0	0	0	0	0	0	0	0	0	0	0	0	0
CP000325	1926859	MUL_1743	aspS	aspartyl-tRNA synthetase AspS	missense_variant c.728A>G p.Glu243Gly	A	G	0	0	0	0	0	0	0	1	0	0	0	0	0	0
CP000325	1927043	MUL_1743	aspS	aspartyl-tRNA synthetase AspS	synonymous_variant c.912A>C p.Thr304Thr	A	C	0	0	0	0	0	0	0	0	0	0	0	0	0	0
CP000325	1933184	MUL_1748		conserved hypothetical alanine and leucine rich protein	missense_variant c.1304C>T p.Ala435Val	G	A	0	0	0	0	0	0	0	0	0	0	0	0	0	0
CP000325	1939192	MUL_1752		conserved hypothetical protein	missense_variant c.655C>G p.Arg219Gly	G	C	0	0	0	0	0	0	0	0	0	0	0	0	0	0
CP000325	1944726	MUL_1756		conserved membrane protein	synonymous_variant c.1134G>C p.Gly378Gly	G	C	0	0	0	0	0	0	0	0	0	0	0	0	0	0
CP000325	1946943	MUL_1759	aroF	chorismate synthase AroF	missense_variant c.732G>C p.Glu244Asp	G	C	1	0	0	0	0	0	0	0	0	0	0	0	0	0
CP000325	1960368	MUL_1774		conserved membrane protein	synonymous_variant c.21T>G p.Gly7Gly	T	G	0	0	0	0	0	0	0	0	0	0	0	0	0	0
CP000325	1969882	MUL_1783	carA	carbamoyl-phosphate synthase small chain CarA	missense_variant c.430C>G p.Gln144Glu	C	G	0	1	0	0	0	0	0	0	0	0	0	0	0	0
CP000325	1973059	MUL_1784	carB	carbamoyl-phosphate synthase large chain CarB	synonymous_variant c.2388C>T p.Ile796Ile	C	T	0	0	0	0	0	0	0	0	0	0	0	0	0	0
CP000325	1975008					G	A	1	0	0	0	0	0	0	0	0	0	0	0	0	0
CP000325	1976338	MUL_1788	gmk	guanylate kinase Gmk	synonymous_variant c.90C>T p.Ser30Ser	C	T	0	0	0	0	0	0	0	0	0	0	0	0	0	0
CP000325	1978546	MUL_1790	dfp	DNA/pantothenate metabolism flavoprotein Dfp-like protein	missense_variant c.1237G>A p.Gly413Arg	G	A	0	0	0	0	0	0	0	0	0	0	0	0	0	0
CP000325	1982139					C	T	0	0	0	0	0	0	0	0	0	0	0	0	0	0
CP000325	1983528	MUL_1795	lipI	lipase LipI	missense_variant c.715C>T p.Pro239Ser	G	A	0	0	0	0	0	0	0	0	0	0	0	0	0	0
CP000325	2000522	MUL_1811		conserved hypothetical membrane protein	missense_variant c.368C>T p.Pro123Leu	C	T	0	0	0	0	0	0	0	0	0	0	0	0	0	0
CP000325	2007227	MUL_1817	whiA	transcriptional regulatory protein WhiA	missense_variant c.464A>G p.Glu155Gly	A	G	0	0	0	0	0	0	0	0	0	0	0	0	0	0
CP000325	2011977					C	T	0	0	0	0	0	0	0	0	0	0	0	0	0	0
CP000325	2012957					A	G	0	0	0	0	0	0	0	0	0	0	0	0	0	0
CP000325	2015491					A	G	0	0	1	0	0	0	0	0	0	0	0	0	0	0
CP000325	2037442	MUL_1842	zwf2	glucose-6-phosphate 1-dehydrogenase Zwf2	synonymous_variant c.1338G>A p.Pro446Pro	C	T	0	0	0	0	0	0	0	0	0	0	0	0	0	0
CP000325	2041599	MUL_1844	tkt	transketolase Tkt	synonymous_variant c.417G>A p.Leu139Leu	C	T	0	0	0	0	0	0	0	0	0	0	0	0	0	0
CP000325	2042465	MUL_1845	ctaB	cytochrome C oxidase assembly factor CtaB	missense_variant c.163A>G p.Ile55Val	A	G	0	0	0	0	0	0	0	1	0	0	0	0	0	0
CP000325	2055184	MUL_1854		transcriptional activator protein	missense_variant c.325A>G p.Asn109Asp	A	G	0	0	0	0	0	0	0	0	0	0	0	0	0	0
CP000325	2058025	MUL_1857		unidentified antibiotic-transport integral membrane ABC transporter	missense_variant c.820C>T p.Leu274Phe	C	T	0	0	0	0	0	0	0	0	0	0	0	0	0	0
CP000325	2064504	MUL_1862		conserved protein	synonymous_variant c.1074C>T p.Ile358Ile	C	T	0	0	0	0	0	0	0	0	0	0	0	0	0	0
CP000325	2066635	MUL_1864		conserved ATP-binding protein ABC transporter	synonymous_variant c.567C>T p.Arg189Arg	C	T	0	0	0	0	0	0	0	0	0	0	0	0	0	0
CP000325	2093088	MUL_1891		oxidoreductase	missense_variant c.260G>A p.Arg87Lys	G	A	0	0	0	0	0	0	0	0	0	0	0	0	0	0
CP000325	2094344	MUL_1892		oxidoreductase	synonymous_variant c.972T>A p.Val324Val	T	A	0	0	0	0	0	0	0	0	0	0	0	0	0	0
CP000325	2099929					C	A	0	1	0	0	0	0	0	0	0	0	0	0	0	0
CP000325	2117902					G	A	0	0	0	0	0	0	0	0	0	0	0	0	0	0
CP000325	2118448	MUL_1916		conserved hypothetical membrane protein	missense_variant c.175T>C p.Phe59Leu	T	C	0	1	0	0	0	0	0	0	0	0	0	0	0	0
CP000325	2131272	MUL_1928	trmU	tRNA (5-methylaminomethyl-2-thiouridylate)- methyltransferase TrmU	synonymous_variant c.474C>T p.Arg158Arg	C	T	1	0	0	0	0	0	0	0	0	0	0	0	0	0
CP000325	2132906	MUL_1930		conserved hypothetical protein	missense_variant c.295G>A p.Ala99Thr	G	A	0	0	0	0	0	0	0	0	0	0	1	0	0	0
CP000325	2134018					A	G	0	0	0	0	0	0	0	0	0	0	0	0	0	0
CP000325	2137568	MUL_1933	ligA	DNA ligase [NAD dependent] LigA	synonymous_variant c.444C>T p.Ile148Ile	C	T	0	0	0	0	0	0	0	0	0	0	0	0	0	0
CP000325	2145224	MUL_1939	gatA	glutamyl-tRNA (Gln) amidotransferase (subunit A), GatA	missense_variant c.767C>G p.Ala256Gly	C	G	0	0	0	0	0	0	0	0	0	0	0	0	0	0
CP000325	2145300	MUL_1939	gatA	glutamyl-tRNA (Gln) amidotransferase (subunit A), GatA	synonymous_variant c.843A>G p.Gly281Gly	A	G	0	0	0	0	0	0	0	0	0	0	0	1	0	0
CP000325	2145373	MUL_1939	gatA	glutamyl-tRNA (Gln) amidotransferase (subunit A), GatA	missense_variant c.916C>G p.Pro306Ala	C	G	0	0	0	0	0	0	0	0	0	0	0	0	0	0
CP000325	2153814	MUL_1947	ilvB1	acetolactate synthase (large subunit) IlvB1	synonymous_variant c.1602A>G p.Ser534Ser	A	G	0	0	0	0	0	0	0	0	0	0	0	0	0	0
CP000325	2154873	MUL_1949	ilvC	ketol-acid reductoisomerase IlvC	missense_variant c.223A>G p.Met75Val	A	G	0	0	1	0	0	0	0	0	0	0	0	0	0	0
CP000325	2158023	MUL_1952	serA1	D-3-phosphoglycerate dehydrogenase SerA1	missense_variant c.202A>G p.Ile68Val	A	G	0	0	0	0	0	0	0	1	0	0	0	0	0	0
CP000325	2161952					G	C	0	0	0	0	0	0	0	0	0	0	0	0	0	0
CP000325	2172161	MUL_1965	mmpS1	conserved membrane protein MmpS1	missense_variant c.164C>T p.Pro55Leu	G	A	0	0	0	0	0	0	0	0	0	0	0	0	0	0
CP000325	2176431	MUL_1968	leuC	3-isopropylmalate dehydratase (large subunit) LeuC	synonymous_variant c.1290C>T p.Arg430Arg	C	T	0	0	1	0	0	0	0	0	0	0	0	0	0	0
CP000325	2178422	MUL_1971	mutT1	hydrolase MutT1	missense_variant c.677T>C p.Leu226Pro	A	G	0	0	0	0	0	0	0	0	0	0	0	0	0	0
CP000325	2185536	MUL_1978	thiL	thiamine-monophosphate kinase ThiL	synonymous_variant c.210G>T p.Ser70Ser	G	T	0	0	0	0	0	0	0	0	0	0	0	0	0	0
CP000325	2194074					C	T	0	0	0	0	0	0	0	0	0	0	0	0	0	0
CP000325	2195226					G	A	0	0	0	0	0	0	0	0	0	0	0	0	0	0
CP000325	2195331	MUL_1988		conserved hypothetical protein	missense_variant c.247T>C p.Ser83Pro	A	G	0	0	0	0	0	0	0	0	0	0	0	0	0	0
CP000325	2196215	MUL_1989	lipN	lipase/esterase LipN	missense_variant c.593C>T p.Ala198Val	C	T	0	0	0	0	0	0	1	0	0	0	0	0	0	0
CP000325	2202502	MUL_1994	kdtB	phosphopantetheine adenylyltransferase KdtB	missense_variant c.101C>T p.Ala34Val	C	T	0	0	0	0	0	0	0	0	0	0	0	0	0	0
CP000325	2210365					T	C	0	0	0	0	0	0	0	0	0	0	0	0	0	0
CP000325	2215076	MUL_2004	fadD22	fatty-acid-CoA ligase FadD22	missense_variant c.819G>T p.Glu273Asp	G	T	0	0	0	0	0	0	0	0	0	0	0	0	0	0
CP000325	2219694	MUL_2005	pks15/1	polyketide synthase Pks15/1	synonymous_variant c.3312G>A p.Glu1104Glu	G	A	0	0	0	0	0	0	0	0	0	0	0	0	0	0
CP000325	2221898	MUL_2005	pks15/1	polyketide synthase Pks15/1	missense_variant c.5516A>G p.Glu1839Gly	A	G	0	0	0	0	0	0	1	0	0	0	0	0	0	0
CP000325	2224180	MUL_2007	mmpL7	conserved transmembrane transport protein MmpL7	synonymous_variant c.2412A>G p.Val804Val	T	C	0	0	0	0	0	0	0	0	0	0	1	0	0	0
CP000325	2227753	MUL_2008	fadD28	fatty-acyl AMP ligase FadD28	missense_variant c.583C>G p.Leu195Val	G	C	0	0	0	0	0	0	0	0	0	0	0	0	0	0
CP000325	2236201	MUL_2010	mas	multifunctional mycocerosic acid synthase membrane-associated Mas	synonymous_variant c.6031C>T p.Leu2011Leu	C	T	0	0	0	0	0	0	0	0	0	0	0	0	0	0
CP000325	2248835	MUL_2016	ppsD	phenolpthiocerol synthesis type-I polyketide synthase PpsD	missense_variant c.1688T>C p.Val563Ala	A	G	0	0	0	0	0	0	0	0	0	0	0	0	0	0
CP000325	2255475	MUL_2017	ppsC	phenolpthiocerol synthesis type-I polyketide synthase PpsC	synonymous_variant c.1653C>T p.Thr551Thr	G	A	0	1	0	0	0	0	0	0	0	0	0	0	0	0
CP000325	2258302	MUL_2018	ppsB	phenolpthiocerol synthesis type-I polyketide synthase PpsB	missense_variant c.3370G>A p.Ala1124Thr	C	T	0	0	0	0	0	0	0	0	0	0	0	0	0	0
CP000325	2260643	MUL_2018	ppsB	phenolpthiocerol synthesis type-I polyketide synthase PpsB	synonymous_variant c.1029G>C p.Ala343Ala	C	G	0	0	0	0	0	0	0	0	0	0	0	0	0	0
CP000325	2268808					C	G	0	0	0	0	0	0	0	0	0	0	0	0	0	0
CP000325	2278666	MUL_2033	smc	chromosome partition protein Smc	synonymous_variant c.2040C>T p.Gly680Gly	C	T	0	0	0	0	0	0	0	0	0	0	0	0	0	0
CP000325	2295253	MUL_2044		transcriptional regulatory protein (probably TetR-family)	synonymous_variant c.399C>T p.Ala133Ala	C	T	0	0	0	0	0	0	0	0	0	0	0	0	0	0
CP000325	2298549	MUL_2050	trmD	tRNA (guanine-N1)-methyltransferase TrmD	synonymous_variant c.210C>T p.Leu70Leu	C	T	0	0	0	0	0	0	0	0	0	0	0	0	0	0
CP000325	2300434					C	T	0	0	0	0	0	0	0	0	0	0	0	0	0	0
CP000325	2303826	MUL_2057		conserved hypothetical protein	missense_variant c.1331A>C p.Lys444Thr	T	G	0	0	0	0	0	0	0	0	0	0	0	0	0	0
CP000325	2304269	MUL_2057		conserved hypothetical protein	synonymous_variant c.888T>C p.Asp296Asp	A	G	0	0	0	0	0	0	0	0	0	0	0	0	0	0
CP000325	2308068					C	G	0	0	0	0	0	0	0	0	0	0	0	0	0	0
CP000325	2324275	MUL_2078		conserved hypothetical protein	synonymous_variant c.45G>A p.Pro15Pro	G	A	0	0	0	0	0	0	0	0	0	0	0	0	0	0
CP000325	2330541	MUL_2084	dipZ	integral membrane C-type cytochrome biogenesis protein DipZ	missense_variant c.581G>A p.Arg194His	C	T	0	0	0	0	0	0	0	0	0	0	0	0	0	0
CP000325	2349796					A	C	0	0	0	0	0	0	0	0	0	0	0	0	0	0
CP000325	2355608	MUL_2109	mqo	malate:quinone oxidoreductase Mqo	synonymous_variant c.534T>G p.Ser178Ser	T	G	0	0	0	0	0	0	0	0	0	0	0	0	0	0
CP000325	2360310	MUL_2113	cobB	cobyrinic acid a,C-diamide synthase CobB	missense_variant c.737C>T p.Ala246Val	C	T	0	0	0	0	0	0	0	0	0	0	0	0	1	0
CP000325	2361042					T	C	0	0	0	0	0	0	0	0	0	0	0	0	0	0
CP000325	2371089	MUL_2122	infB	translation initiation factor IF-2 InfB	missense_variant c.1916C>T p.Ala639Val	C	T	0	0	0	0	0	0	0	0	0	0	0	0	0	0
CP000325	2378182	MUL_2129		PPE family protein	missense_variant c.340G>A p.Ala114Thr	G	A	0	0	0	0	0	0	0	0	0	0	0	0	0	0
CP000325	2380250					C	G	0	0	0	0	0	0	0	0	0	0	0	0	0	0
CP000325	2381084					A	G	0	0	0	0	0	0	0	0	0	0	0	0	0	0
CP000325	2383708	MUL_2134		hydrolase	missense_variant c.1264G>A p.Ala422Thr	C	T	0	0	0	0	0	0	0	0	0	0	0	0	0	0
CP000325	2384800	MUL_2134		hydrolase	missense_variant c.172G>T p.Val58Leu	C	A	0	0	0	0	0	0	0	0	0	0	0	0	0	0
CP000325	2388851	MUL_2139	lppV	conserved lipoprotein LppV	synonymous_variant c.459T>C p.Ala153Ala	T	C	0	0	0	0	0	0	0	0	0	0	0	0	0	0
CP000325	2389310	MUL_2140		conserved hypothetical protein	synonymous_variant c.216T>C p.Asp72Asp	T	C	0	0	0	0	0	0	0	0	0	0	0	0	0	0
CP000325	2393936	MUL_2144	fadE21	acyl-CoA dehydrogenase FadE21	synonymous_variant c.996T>C p.Phe332Phe	T	C	0	0	0	0	0	0	0	0	0	0	0	0	0	0
CP000325	2400822					T	C	0	0	1	0	0	0	0	0	0	0	0	0	0	0
CP000325	2406243	MUL_2157		conserved hypothetical protein	synonymous_variant c.39T>C p.Ser13Ser	T	C	0	1	0	0	0	0	0	0	0	0	0	0	0	0
CP000325	2410788	MUL_2161		oxidoreductase	stop_gained c.38G>A p.Trp13*	G	A	0	0	0	0	0	0	0	0	0	0	0	0	0	0
CP000325	2423178					G	C	0	0	0	0	0	0	0	0	0	0	0	0	0	0
CP000325	2443455	MUL_2191	betP	glycine betaine transport integral membrane protein BetP	synonymous_variant c.2046C>T p.Ser682Ser	C	T	0	0	0	0	0	0	0	0	0	0	0	0	0	0
CP000325	2454308	MUL_2198		nitroreductase	synonymous_variant c.225G>A p.Arg75Arg	C	T	0	0	0	0	0	0	0	0	0	0	0	0	0	0
CP000325	2456709	MUL_2200		membrane-anchored serine/threonine-protein kinase	stop_gained c.967C>T p.Gln323*	C	T	0	0	0	0	0	0	0	0	0	0	0	0	0	0
CP000325	2458680	MUL_2202		conserved protein	synonymous_variant c.348C>T p.Arg116Arg	C	T	0	0	0	0	0	0	0	0	0	0	0	0	0	0
CP000325	2460834					C	T	0	0	0	0	0	0	0	0	0	0	0	0	0	0
CP000325	2462128					A	G	0	0	0	0	0	0	0	0	0	0	0	0	0	0
CP000325	2492684					C	T	0	0	0	0	0	0	0	0	0	0	0	0	0	0
CP000325	2500579					C	T	0	0	0	0	0	0	0	0	0	0	0	0	0	0
CP000325	2500706					A	G	0	0	0	0	0	0	0	0	0	0	0	0	0	0
CP000325	2500712					A	G	0	0	0	0	0	0	0	0	0	0	0	0	0	0
CP000325	2500910					G	T	0	0	0	0	0	0	0	0	0	0	0	0	0	0
CP000325	2507841	MUL_2254		ABC-type sugar transport integral membrane protein	synonymous_variant c.618G>A p.Glu206Glu	C	T	0	0	0	0	0	0	0	0	0	0	0	0	0	0
CP000325	2508275	MUL_2254		ABC-type sugar transport integral membrane protein	missense_variant c.184T>G p.Phe62Val	A	C	0	0	0	0	0	0	0	0	0	0	0	0	0	0
CP000325	2539582	MUL_2270		conserved hypothetical protein	missense_variant c.28G>C p.Val10Leu	C	G	0	0	0	0	0	0	0	0	0	0	0	0	0	0
CP000325	2540413	MUL_2272		conserved hypothetical protein	synonymous_variant c.69A>G p.Glu23Glu	A	G	0	0	0	0	0	0	0	0	0	0	0	0	0	0
CP000325	2543347	MUL_2274		conserved transmembrane protein	missense_variant c.1192G>C p.Gly398Arg	C	G	0	0	0	0	0	0	0	0	0	0	0	0	0	0
CP000325	2546144	MUL_2277	cobN	cobalamin biosynthesis protein, CobN	missense_variant c.3415C>G p.Arg1139Gly	G	C	0	0	0	0	0	0	0	0	0	0	0	0	0	0
CP000325	2562748	MUL_2291		conserved hypothetical protein	missense_variant c.586A>C p.Met196Leu	T	G	0	0	0	0	0	0	0	0	0	0	0	0	0	0
CP000325	2565301					G	A	0	0	0	0	0	0	0	0	0	0	0	0	0	0
CP000325	2567107					G	A	0	0	0	0	0	0	0	0	0	0	0	0	0	0
CP000325	2586115					C	G	0	0	0	0	0	0	0	0	0	0	0	0	0	0
CP000325	2587220	MUL_2313		conserved protein	synonymous_variant c.2238G>A p.Glu746Glu	C	T	0	0	0	0	0	0	0	0	0	0	0	0	0	0
CP000325	2591762					C	T	0	0	0	0	0	0	0	0	0	0	0	0	0	0
CP000325	2594144	MUL_2318		conserved alanine and proline rich protein	missense_variant c.1006A>G p.Lys336Glu	T	C	0	0	1	0	0	0	0	0	0	0	0	0	0	0
CP000325	2599216	MUL_2322		5'-3' exonuclease	missense_variant c.340A>G p.Ile114Val	A	G	0	0	0	0	0	0	0	0	0	0	0	0	0	0
CP000325	2604007	MUL_2325	tatC	sec-independent protein translocase transmembrane protein TatC	missense_variant c.505G>A p.Val169Met	C	T	0	0	0	0	0	0	0	0	0	0	0	0	0	0
CP000325	2610442					T	C	0	0	1	0	0	0	0	0	0	0	0	0	0	0
CP000325	2611884	MUL_2333		conserved protein	synonymous_variant c.93A>C p.Val31Val	T	G	0	0	0	0	0	0	0	0	0	0	0	0	0	0
CP000325	2613082	MUL_2334		conserved protein	synonymous_variant c.810T>C p.Asp270Asp	T	C	0	0	0	0	0	0	0	0	0	0	0	0	0	0
CP000325	2616994	MUL_2337		ATPase	missense_variant c.40G>A p.Asp14Asn	C	T	0	0	0	0	0	0	0	0	0	0	0	0	0	0
CP000325	2622962					A	G	0	0	0	0	0	0	0	0	0	0	0	0	0	0
CP000325	2630437					G	A	0	0	0	0	0	0	0	0	0	0	0	0	0	0
CP000325	2631154					A	G	0	0	0	0	0	0	0	0	0	0	0	0	0	0
CP000325	2631719					C	A	0	0	0	0	0	0	0	0	0	0	0	0	0	0
CP000325	2642497					T	C	1	0	0	0	0	0	0	0	0	0	0	0	0	0
CP000325	2646706	MUL_2358		FAD-dependent oxidoreductase	synonymous_variant c.279C>G p.Leu93Leu	G	C	0	0	0	0	0	0	0	0	0	0	0	0	0	0
CP000325	2649614	MUL_2361	gabD1_1	succinate-semialdehyde dehydrogenase [NADP+] dependent, GabD1_1	missense_variant c.187G>C p.Ala63Pro	G	C	0	0	0	0	0	0	0	0	0	0	0	0	0	0
CP000325	2649906	MUL_2361	gabD1_1	succinate-semialdehyde dehydrogenase [NADP+] dependent, GabD1_1	missense_variant c.479A>G p.Glu160Gly	A	G	0	0	0	0	0	0	0	0	0	0	0	0	0	0
CP000325	2650303	MUL_2361	gabD1_1	succinate-semialdehyde dehydrogenase [NADP+] dependent, GabD1_1	synonymous_variant c.876A>G p.Gly292Gly	A	G	0	0	0	0	0	0	0	0	0	0	0	0	0	0
CP000325	2656341	MUL_2368	lppL	conserved lipoprotein LppL	missense_variant c.829C>T p.Pro277Ser	C	T	0	0	0	0	0	0	0	0	0	0	0	0	0	0
CP000325	2658752	MUL_2371		conserved hypothetical protein	missense_variant c.607G>A p.Gly203Ser	C	T	0	0	0	0	0	0	0	0	0	0	0	0	0	0
CP000325	2665100					T	C	0	0	0	0	0	0	0	0	0	0	0	0	0	0
CP000325	2665903					G	A	0	0	0	0	0	0	0	0	0	0	0	0	0	0
CP000325	2675726	MUL_2391		conserved hypothetical membrane protein	synonymous_variant c.222G>A p.Pro74Pro	C	T	0	0	0	0	0	0	0	0	0	0	0	0	0	0
CP000325	2678782	MUL_2396	ssr	10Sa RNA	variant did not have ANN annotation	T	G	0	0	0	0	0	0	0	0	0	0	0	0	0	0
CP000325	2682060	MUL_2399		conserved ATPase	missense_variant c.265G>A p.Ala89Thr	C	T	0	0	0	0	0	0	0	0	0	0	0	0	0	0
CP000325	2682537					G	A	0	1	0	0	0	0	0	0	0	0	0	0	0	0
CP000325	2682979					C	G	0	0	0	0	0	0	0	0	0	0	0	0	0	0
CP000325	2690936	MUL_2408	ftsX	cell division protein FtsX	missense_variant c.545T>C p.Val182Ala	A	G	0	0	0	0	0	0	0	0	0	0	0	0	0	0
CP000325	2691937	MUL_2409	ftsE	cell division ATP-binding protein FtsE	synonymous_variant c.234G>A p.Leu78Leu	C	T	0	0	0	0	0	0	0	0	0	0	0	0	0	0
CP000325	2692135	MUL_2409	ftsE	cell division ATP-binding protein FtsE	synonymous_variant c.36A>G p.Lys12Lys	T	C	0	0	0	0	0	0	0	0	0	0	0	0	0	0
CP000325	2694126	MUL_2412	prfB	peptide chain release factor 2 PrfB	synonymous_variant c.684G>A p.Glu228Glu	C	T	0	0	0	0	0	0	0	0	0	0	0	0	0	0
CP000325	2698455					T	C	0	0	0	0	0	0	0	0	0	0	0	0	0	0
CP000325	2707660	MUL_2423	devR	two component transcriptional regulatory protein DevR	synonymous_variant c.273G>C p.Leu91Leu	C	G	0	0	0	0	0	0	0	0	0	0	0	0	0	0
CP000325	2712324					C	T	0	0	0	0	0	0	0	0	0	0	0	0	0	0
CP000325	2712325					G	A	0	0	0	0	0	0	0	0	0	0	0	0	0	0
CP000325	2715875	MUL_2430		monophosphatase	missense_variant c.154C>T p.Arg52Cys	C	T	0	0	0	0	0	0	0	0	0	0	0	0	0	0
CP000325	2727789	MUL_2440		PPE family protein	missense_variant c.1567G>A p.Ala523Thr	C	T	0	0	0	0	0	0	0	0	0	0	0	0	0	0
CP000325	2736052	MUL_2447		conserved protein	missense_variant c.239G>T p.Ser80Ile	G	T	0	0	0	0	0	0	0	0	0	0	0	0	0	0
CP000325	2745689					T	C	0	0	0	0	0	0	0	0	0	0	0	0	0	0
CP000325	2754378	MUL_2465	nuoG	NADH dehydrogenase I (chain G) NuoG (NADH- ubiquinone oxidoreductase chain G)	synonymous_variant c.1608T>C p.Val536Val	T	C	0	0	0	0	0	0	0	0	0	0	0	0	0	0
CP000325	2757229	MUL_2468	nuoJ	NADH dehydrogenase I (chain J) NuoJ (NADH- ubiquinone oxidoreductase chain J)	synonymous_variant c.183G>A p.Val61Val	G	A	0	0	0	0	0	0	0	0	0	0	0	0	0	0
CP000325	2769742	MUL_2480		conserved hypothetical protein	missense_variant c.956T>C p.Leu319Ser	A	G	0	0	0	0	0	0	0	0	0	0	0	0	0	0
CP000325	2788434	MUL_2496		conserved protein	missense_variant c.134G>T p.Arg45Leu	C	A	0	0	0	0	0	0	0	0	0	0	0	0	0	0
CP000325	2788850	MUL_2497		transcriptional regulatory protein	missense_variant c.278G>A p.Gly93Glu	G	A	0	0	0	0	0	0	0	0	0	0	0	0	0	0
CP000325	2792836	MUL_2500	atsD_1	arylsulfatase AtsD_1	missense_variant c.873C>A p.Asp291Glu	G	T	0	0	0	0	0	0	0	0	0	0	0	0	0	0
CP000325	2795902	MUL_2504		conserved hypothetical protein	synonymous_variant c.790C>A p.Arg264Arg	C	A	0	0	0	0	0	0	0	0	0	0	0	0	0	0
CP000325	2826793	MUL_2528		conserved hypothetical protein	missense_variant c.679A>G p.Asn227Asp	T	C	0	1	0	0	0	0	0	0	0	0	0	0	0	0
CP000325	2831050	MUL_2533	rhlE	ATP-dependent RNA helicase RhlE	missense_variant c.460A>G p.Thr154Ala	A	G	0	0	0	0	0	0	0	0	0	0	0	0	0	0
CP000325	2832026	MUL_2533	rhlE	ATP-dependent RNA helicase RhlE	missense_variant c.1436A>G p.Glu479Gly	A	G	0	0	0	0	0	0	0	0	0	0	0	0	0	0
CP000325	2832880	MUL_2534		conserved alanine and valine rich protein	missense_variant c.722A>G p.Glu241Gly	A	G	0	0	0	0	0	0	0	0	0	0	0	0	0	0
CP000325	2838469					A	G	0	0	0	0	0	0	0	0	0	0	0	0	0	0
CP000325	2838474					G	A	0	0	0	0	0	0	0	0	0	0	0	0	0	0
CP000325	2838476					T	A	0	0	0	0	0	0	0	0	0	0	0	0	0	0
CP000325	2838477					G	A	0	0	0	0	0	0	0	0	0	0	0	0	0	0
CP000325	2838810	MUL_2542		sensor kinase from two component regulatory system	missense_variant c.1212G>C p.Glu404Asp	C	G	0	0	0	0	0	0	0	0	0	0	0	0	0	0
CP000325	2848860					C	T	0	0	0	0	0	0	0	0	0	0	0	0	0	0
CP000325	2849388					T	C	0	0	0	0	0	0	0	0	0	0	0	0	0	0
CP000325	2851937	MUL_2555		conserved hypothetical membrane protein	missense_variant c.1473G>C p.Glu491Asp	C	G	0	0	0	0	0	0	0	0	0	0	0	0	0	0
CP000325	2856549	MUL_2559		conserved hypothetical protein	synonymous_variant c.396A>G p.Ala132Ala	T	C	0	0	0	0	0	0	0	0	0	0	0	0	0	0
CP000325	2863658	MUL_2565	desA3	linoleoyl-CoA desaturase, DesA3	missense_variant c.194C>T p.Ser65Leu	G	A	0	0	0	0	0	0	0	0	0	0	0	0	0	0
CP000325	2866013	MUL_2568	pvdS	transcriptional regulatory protein PvdS	missense_variant c.661G>A p.Val221Met	C	T	0	0	0	0	0	0	0	0	0	0	0	0	0	0
CP000325	2885181	MUL_2583	tmk	thymidylate kinase Tmk	missense_variant c.64A>G p.Lys22Glu	T	C	0	0	0	0	0	0	0	0	0	0	0	0	0	0
CP000325	2885756					A	G	0	0	0	0	0	0	0	0	0	0	0	0	0	0
CP000325	2899776	MUL_2599		conserved hypothetical protein	missense_variant c.208T>C p.Phe70Leu	T	C	0	0	0	0	0	0	0	0	0	0	0	0	0	0
CP000325	2908432	MUL_2607	fbiB	F420 biosynthesis protein FbiB	synonymous_variant c.723G>A p.Pro241Pro	G	A	0	0	0	0	0	0	0	0	0	0	0	0	1	0
CP000325	2910681	MUL_2608		DNA methylase	missense_variant c.1579T>G p.Ser527Ala	T	G	0	0	0	0	0	0	0	0	0	0	0	0	0	0
CP000325	2912510	MUL_2611	wbbL1	dTDP-rha:A-D-GlcNAc-diphosphoryl polyprenol A-3- L-rhamnosyl transferase, WbbL1	missense_variant c.716C>T p.Pro239Leu	G	A	0	1	0	0	0	0	0	0	0	0	0	0	0	0
CP000325	2915579	MUL_2613		conserved hypothetical protein	synonymous_variant c.1371G>A p.Ala457Ala	G	A	0	0	0	0	0	0	0	0	0	0	0	0	0	0
CP000325	2921574					C	A	0	0	0	0	0	0	0	0	0	0	1	0	0	0
CP000325	2922500	MUL_2621		acyl-CoA transferase	missense_variant c.65T>C p.Val22Ala	T	C	0	0	0	0	0	0	0	0	0	0	0	0	0	0
CP000325	2926058					G	A	0	0	0	0	0	0	0	0	0	0	0	0	0	0
CP000325	2929998	MUL_2626	fadE25	acyl-CoA dehydrogenase FadE25	missense_variant c.820A>G p.Thr274Ala	T	C	0	0	0	0	0	0	0	0	0	0	0	0	0	0
CP000325	2950424					A	C	0	0	0	0	0	0	0	0	0	0	0	0	0	0
CP000325	2952142	MUL_2640	sigF	alternate RNA polymerase sigma factor SigF	missense_variant c.115C>T p.His39Tyr	G	A	0	0	0	0	0	0	0	0	0	0	0	0	0	0
CP000325	2956590	MUL_2646		conserved hypothetical protein	synonymous_variant c.648G>C p.Ala216Ala	G	C	0	0	0	0	0	0	0	0	0	0	0	0	0	0
CP000325	2957414	MUL_2647	pcd	piperideine-6-carboxilic acid dehydrogenase Pcd	missense_variant c.123G>C p.Glu41Asp	G	C	0	0	0	0	0	0	0	0	0	0	0	0	0	0
CP000325	2957758	MUL_2647	pcd	piperideine-6-carboxilic acid dehydrogenase Pcd	missense_variant c.467T>C p.Val156Ala	T	C	0	0	0	0	0	0	0	0	0	0	0	0	0	0
CP000325	2972886	MUL_2658	atsB	arylsulfatase AtsB (aryl-sulfate sulphohydrolase)	missense_variant c.271G>A p.Ala91Thr	C	T	0	0	0	0	0	0	0	0	0	0	0	0	0	0
CP000325	2995233	MUL_2677		conserved protein	missense_variant c.322G>A p.Ala108Thr	G	A	0	0	0	0	0	0	0	0	0	0	0	0	0	0
CP000325	2999095	MUL_2680		conserved hypothetical membrane protein	missense_variant c.224C>G p.Ala75Gly	C	G	0	0	0	0	0	0	0	0	0	0	0	0	0	0
CP000325	3001295	MUL_2682	alc	allantoicase Alc	missense_variant c.950A>C p.Asp317Ala	T	G	0	0	0	0	0	0	0	0	0	1	0	0	0	0
CP000325	3006503					G	T	0	0	0	0	0	0	0	0	0	0	0	0	0	0
CP000325	3010186					G	C	0	0	0	0	0	0	0	0	0	0	0	0	0	0
CP000325	3011624	MUL_2693		conserved protein	synonymous_variant c.754C>T p.Leu252Leu	G	A	0	0	0	0	0	0	0	0	0	0	0	0	0	0
CP000325	3014579					C	T	0	0	0	0	0	0	0	0	0	0	0	0	0	0
CP000325	3016248	MUL_2696	cysH_1	3'-phosphoadenosine 5'-phosphosulfate reductase CysH_1	missense_variant c.34G>C p.Glu12Gln	G	C	0	0	0	0	0	0	0	0	0	0	0	0	0	0
CP000325	3021998					C	A	0	0	0	0	0	0	0	0	0	0	0	0	0	0
CP000325	3027436	MUL_2707		oxidoreductase	missense_variant c.715C>T p.Pro239Ser	C	T	0	0	0	0	0	0	0	0	0	0	0	0	0	0
CP000325	3039864	MUL_2719	cdh	CDP-diacylglycerol pyrophosphatase Cdh	missense_variant c.110C>A p.Thr37Asn	G	T	0	0	0	0	0	0	0	0	0	0	0	0	0	0
CP000325	3049284	MUL_2729		conserved hypothetical membrane protein	missense_variant c.776A>T p.Glu259Val	A	T	0	0	0	0	0	0	0	0	0	0	0	0	0	0
CP000325	3050693					T	C	0	0	0	0	0	0	0	0	0	0	0	0	0	0
CP000325	3052122					C	T	0	0	0	0	0	0	0	0	0	0	0	0	0	0
CP000325	3063318	MUL_2739		methylase	missense_variant c.328G>C p.Glu110Gln	G	C	0	0	0	0	0	0	0	0	0	0	0	0	0	0
CP000325	3069998	MUL_2744	htpG	chaperone protein HtpG	synonymous_variant c.1017G>A p.Lys339Lys	G	A	0	0	0	0	0	0	0	0	0	0	0	0	0	0
CP000325	3078271					T	C	0	0	0	0	0	0	0	0	0	0	0	0	0	0
CP000325	3078905	MUL_2753		oxidoreductase	missense_variant c.478G>A p.Ala160Thr	G	A	0	0	0	0	0	0	0	0	0	0	0	0	0	0
CP000325	3087924	MUL_2765		methyltransferase (methylase)	missense_variant c.299G>A p.Arg100His	C	T	0	0	0	0	0	0	0	0	0	0	0	0	0	0
CP000325	3096179	MUL_2773		conserved hypothetical membrane protein	missense_variant c.508T>A p.Leu170Met	T	A	0	0	0	0	0	0	0	0	0	0	0	0	0	0
CP000325	3097108	MUL_2774		conserved membrane protein	missense_variant c.2531T>C p.Ile844Thr	A	G	0	0	0	0	0	0	0	0	0	0	0	0	0	0
CP000325	3104077					T	C	0	0	0	0	0	0	0	0	0	0	0	0	0	0
CP000325	3112975	MUL_2787		conserved hypothetical membrane protein	missense_variant c.1701C>G p.Asn567Lys	G	C	0	0	0	0	0	0	0	0	0	0	0	0	0	0
CP000325	3121654	MUL_2794		oxidoreductase	missense_variant c.169G>A p.Asp57Asn	G	A	0	0	0	0	0	0	0	0	0	0	0	0	0	0
CP000325	3127655					T	C	0	0	0	0	0	0	0	0	0	0	0	0	0	0
CP000325	3131582	MUL_2805	thiO	thiamine biosynthesis oxidoreductase ThiO	synonymous_variant c.537C>T p.Ala179Ala	G	A	0	0	0	0	0	0	0	0	0	0	0	0	0	0
CP000325	3134414	MUL_2808		conserved hypothetical membrane protein	synonymous_variant c.726A>G p.Gly242Gly	A	G	0	0	1	0	0	0	0	0	0	0	0	0	0	0
CP000325	3142143					A	G	1	0	0	0	0	0	0	0	0	0	0	0	0	0
CP000325	3156044					T	C	0	0	0	0	0	0	0	0	0	0	0	0	0	0
CP000325	3175409	MUL_2847		conserved hypothetical GTP/ATP-binding protein	synonymous_variant c.279C>T p.Gly93Gly	G	A	0	0	0	0	0	0	0	0	0	0	0	0	0	0
CP000325	3189148	MUL_2863		conserved Mce associated membrane protein	missense_variant c.259T>C p.Tyr87His	A	G	0	0	0	0	0	0	0	0	0	0	0	0	0	0
CP000325	3189488	MUL_2864		conserved Mce associated membrane protein	missense_variant c.479C>T p.Pro160Leu	G	A	0	0	0	0	0	0	0	0	0	0	0	0	0	0
CP000325	3191142	MUL_2865	mce3F	MCE-family protein Mce3F	missense_variant c.332T>C p.Val111Ala	A	G	0	0	0	0	0	0	0	0	0	0	0	0	0	0
CP000325	3192520	MUL_2866	lprM	MCE-family lipoprotein LprM	missense_variant c.124A>G p.Thr42Ala	T	C	0	0	0	0	0	0	0	0	0	0	0	0	0	0
CP000325	3192571	MUL_2866	lprM	MCE-family lipoprotein LprM	missense_variant c.73G>C p.Ala25Pro	C	G	0	0	0	0	0	0	0	0	0	0	0	0	0	0
CP000325	3196137	MUL_2869	mce3B	MCE-family protein Mce3B	missense_variant c.95A>G p.Gln32Arg	T	C	0	0	0	0	0	0	0	0	0	0	0	0	0	0
CP000325	3196154	MUL_2869	mce3B	MCE-family protein Mce3B	synonymous_variant c.78G>A p.Leu26Leu	C	T	0	0	0	0	0	0	0	0	0	0	0	0	0	0
CP000325	3197830	MUL_2871	yrb3B	conserved hypothetical integral membrane protein, Yrb3B	missense_variant c.560A>G p.His187Arg	T	C	0	0	0	0	0	0	0	0	0	0	0	0	0	0
CP000325	3202298	MUL_2876		conserved hypothetical regulatory protein	synonymous_variant c.618C>T p.Thr206Thr	C	T	0	0	0	0	0	0	0	0	0	0	0	0	0	0
CP000325	3202624	MUL_2876		conserved hypothetical regulatory protein	missense_variant c.944A>G p.Gln315Arg	A	G	0	0	0	0	0	0	0	0	0	0	0	0	0	0
CP000325	3203495	MUL_2877		aldehyde dehydrogenase	synonymous_variant c.948C>T p.Ala316Ala	G	A	0	0	0	0	0	0	0	0	0	0	0	0	0	1
CP000325	3203680	MUL_2877		aldehyde dehydrogenase	missense_variant c.763A>G p.Thr255Ala	T	C	0	0	0	0	0	0	0	0	0	0	0	0	0	0
CP000325	3204556	MUL_2878		conserved hypothetical protein	missense_variant c.303G>T p.Lys101Asn	C	A	0	0	0	0	0	0	0	0	0	0	0	0	0	0
CP000325	3214080	MUL_2889		oxygenase	missense_variant c.898A>G p.Asn300Asp	T	C	0	0	0	0	0	0	0	0	0	0	0	0	0	0
CP000325	3220184					G	C	0	0	0	0	0	0	0	0	0	0	0	0	0	0
CP000325	3220994	MUL_2895		conserved hypothetical oxidoreductase	synonymous_variant c.378C>T p.Asp126Asp	G	A	0	0	0	0	0	0	0	0	0	0	0	0	0	0
CP000325	3221064	MUL_2895		conserved hypothetical oxidoreductase	missense_variant c.308G>A p.Gly103Asp	C	T	0	0	0	0	0	0	0	0	0	0	0	0	0	0
CP000325	3224438				stop_lost&splice_region_variant c.382_*4delTAGTTTTinsCAGGGGA p.Ter128Glnext*?	A	G	0	0	0	0	0	0	0	0	0	0	0	0	0	0
CP000325	3228823	MUL_2902		transcriptional regulatory protein	missense_variant c.604G>A p.Ala202Thr	G	A	0	0	0	0	0	0	0	0	0	0	0	0	0	0
CP000325	3232514					C	A	0	0	0	0	0	0	0	0	0	0	0	0	0	0
CP000325	3239520	MUL_2914		metal-dependent hydrolase	missense_variant c.836A>C p.Lys279Thr	T	G	0	0	0	0	0	0	0	0	0	0	0	0	0	0
CP000325	3242069	MUL_2916		hypothetical protein	missense_variant c.127G>A p.Asp43Asn	G	A	0	0	0	0	0	0	0	0	0	0	0	0	0	0
CP000325	3242565	MUL_2917		hypothetical protein	missense_variant c.4G>A p.Gly2Ser	G	A	0	0	0	0	0	0	0	0	0	0	0	0	0	0
CP000325	3246429	MUL_2920	fadD31	acyl-CoA ligase FadD31	missense_variant c.532C>T p.Pro178Ser	G	A	0	0	0	0	0	0	0	0	0	0	0	0	0	0
CP000325	3251194	MUL_2927		conserved membrane protein	missense_variant c.215G>A p.Cys72Tyr	C	T	0	0	0	0	0	0	0	0	0	0	0	0	0	0
CP000325	3254583	MUL_2931		hypothetical protein	missense_variant c.55C>T p.Leu19Phe	G	A	0	0	0	0	0	0	0	0	0	0	0	0	0	0
CP000325	3256706	MUL_2933		transcriptional regulatory protein (TetR- family)	synonymous_variant c.204C>T p.Asn68Asn	G	A	0	0	0	0	0	0	0	0	0	0	0	0	0	0
CP000325	3259449	MUL_2935	fadB5	oxidoreductase FadB5	missense_variant c.211G>A p.Glu71Lys	C	T	0	0	0	0	0	0	0	0	0	0	0	0	0	0
CP000325	3260471					G	A	0	0	0	0	0	0	0	0	0	0	0	0	0	0
CP000325	3261566	MUL_2939		conserved hypothetical protein	missense_variant c.73C>G p.Arg25Gly	G	C	0	0	0	0	0	0	0	0	0	0	0	0	0	0
CP000325	3265773	MUL_2943	aceAb	isocitrate lyase AceAb	missense_variant c.1480G>C p.Gly494Arg	G	C	0	0	0	0	0	0	0	0	0	0	0	0	0	0
CP000325	3267351					A	G	0	1	0	0	0	0	0	0	0	0	0	0	0	0
CP000325	3269584					C	T	0	0	0	0	0	0	0	0	0	0	0	0	0	0
CP000325	3275577					G	A	0	0	0	0	0	0	0	0	0	0	0	0	0	0
CP000325	3276255					T	G	0	0	0	0	0	0	0	0	0	0	0	0	0	0
CP000325	3289436	MUL_2966		conserved hypothetical protein	missense_variant c.377A>G p.Gln126Arg	A	G	0	0	0	0	0	0	0	0	0	0	0	0	0	0
CP000325	3298015	MUL_2974		conserved secreted protein	missense_variant c.583T>C p.Tyr195His	T	C	0	0	0	0	0	0	0	0	0	0	0	0	0	0
CP000325	3298674	MUL_2976		conserved hypothetical protein	missense_variant c.46A>T p.Ile16Phe	A	T	0	0	0	0	0	0	0	0	0	0	0	0	0	0
CP000325	3300136	MUL_2978	lppE	conserved lipoprotein LppE	missense_variant c.160T>C p.Ser54Pro	T	C	0	0	0	0	0	0	0	0	0	0	0	0	0	0
CP000325	3319248					T	C	0	0	0	0	0	0	0	0	0	0	0	0	0	0
CP000325	3320199	MUL_2998	oxyR	hydrogen peroxide-inducible genes activator, OxyR	missense_variant c.22A>G p.Ser8Gly	T	C	0	0	0	0	0	0	0	0	0	0	0	0	0	0
CP000325	3320279					C	T	0	0	0	0	0	0	0	0	0	0	0	0	0	0
CP000325	3320868	MUL_2999	ahpC	alkyl hydroperoxide reductase C protein AhpC	missense_variant c.536G>A p.Arg179His	G	A	0	0	0	0	0	0	0	0	0	0	0	0	0	0
CP000325	3322139	MUL_3001	treS_1	trehalose synthase TreS_1	missense_variant c.632A>G p.Asp211Gly	A	G	0	0	0	0	0	0	0	0	0	0	0	0	0	0
CP000325	3328979	MUL_3007		conserved hypothetical protein	synonymous_variant c.1288T>C p.Leu430Leu	A	G	0	0	0	0	0	0	0	0	0	0	0	0	0	0
CP000325	3333522					G	C	0	0	0	0	0	0	0	0	0	0	0	0	0	0
CP000325	3333540					T	C	0	0	0	0	0	0	0	0	0	0	0	0	0	0
CP000325	3339173	MUL_3013		conserved hypothetical protein	synonymous_variant c.660T>C p.Thr220Thr	T	C	0	0	0	0	0	0	0	0	0	0	0	0	0	0
CP000325	3342053	MUL_3017	apa	alanine and proline rich secreted protein Apa	missense_variant c.676C>T p.Pro226Ser	G	A	0	0	0	0	0	0	0	0	0	0	0	0	0	0
CP000325	3342172	MUL_3017	apa	alanine and proline rich secreted protein Apa	missense_variant c.557A>G p.Asn186Ser	T	C	0	0	0	0	0	0	0	0	0	0	0	0	0	0
CP000325	3349978	MUL_3024		oxidoreductase	synonymous_variant c.576C>G p.Ala192Ala	C	G	0	0	0	0	0	0	0	0	0	0	0	0	0	0
CP000325	3357001					G	A	0	0	0	0	0	0	0	0	0	0	0	0	0	0
CP000325	3357852	MUL_3034		conserved hypothetical transmembrane protein	missense_variant c.245G>C p.Trp82Ser	G	C	0	0	0	0	0	0	0	0	0	0	0	0	0	0
CP000325	3367661					T	C	0	0	0	0	0	0	0	0	0	0	0	0	0	0
CP000325	3370093	MUL_3044		conserved protein	missense_variant c.446A>G p.Glu149Gly	A	G	0	0	0	0	0	0	0	0	0	0	0	0	0	0
CP000325	3377145	MUL_3050	gcvB	glycine dehydrogenase GcvB	synonymous_variant c.2763G>C p.Ala921Ala	G	C	0	1	0	0	0	0	0	0	0	0	0	0	0	0
CP000325	3399065					A	G	0	0	1	0	0	0	0	0	0	0	0	0	0	0
CP000325	3402960	MUL_3067		hypothetical protein	missense_variant c.368A>G p.Asp123Gly	A	G	0	0	0	0	0	0	0	0	0	0	0	0	0	0
CP000325	3409062					C	T	0	0	0	0	0	0	0	0	0	0	0	0	0	0
CP000325	3415576	MUL_3077		conserved protein	missense_variant c.1507C>T p.His503Tyr	G	A	0	0	0	0	0	0	0	0	0	0	0	0	0	0
CP000325	3416385	MUL_3077		conserved protein	missense_variant c.698T>C p.Val233Ala	A	G	0	0	0	0	0	0	0	0	0	0	0	0	0	0
CP000325	3417259	MUL_3078		conserved membrane protein	synonymous_variant c.1032A>G p.Leu344Leu	T	C	0	0	0	0	0	0	0	0	0	0	0	0	0	0
CP000325	3418695	MUL_3079	mycP5	proline rich membrane-anchored mycosin MycP5	synonymous_variant c.1332C>T p.Asn444Asn	G	A	0	0	0	0	0	0	0	0	0	0	0	0	0	0
CP000325	3423752					G	A	0	0	0	0	0	0	0	0	0	0	0	0	0	0
CP000325	3423952	MUL_3084		PE family protein	missense_variant c.121C>G p.Pro41Ala	G	C	0	0	0	0	0	0	0	0	0	0	0	0	0	0
CP000325	3427728	MUL_3088		PE family protein	missense_variant c.248G>A p.Ser83Asn	C	T	0	0	0	0	0	0	0	0	0	0	0	0	0	0
CP000325	3429102	MUL_3089		PPE family protein	missense_variant c.329T>C p.Val110Ala	A	G	0	0	0	0	0	0	0	0	0	0	0	0	0	0
CP000325	3429654					C	G	0	0	0	0	0	0	0	0	0	0	0	0	0	0
CP000325	3431478	MUL_3091	cyp143A4	cytochrome P450 143A4 Cyp143A4	missense_variant c.1040G>A p.Arg347Gln	G	A	0	0	0	0	0	0	0	0	0	0	0	0	0	0
CP000325	3431546	MUL_3091	cyp143A4	cytochrome P450 143A4 Cyp143A4	missense_variant c.1108T>C p.Tyr370His	T	C	0	0	0	0	0	0	0	0	1	0	0	0	0	0
CP000325	3434792	MUL_3092		conserved FtsK/SpoIIIE family protein	missense_variant c.1027G>A p.Gly343Ser	C	T	0	0	0	0	0	0	0	0	0	0	0	0	0	0
CP000325	3442547					G	A	0	0	0	0	0	0	0	0	0	0	0	0	0	0
CP000325	3464413	MUL_3119		conserved hypothetical protein	missense_variant c.173T>C p.Val58Ala	T	C	0	0	0	0	0	0	0	0	0	0	0	0	0	0
CP000325	3466552					G	A	0	0	0	0	0	0	0	0	0	0	0	0	0	0
CP000325	3469188	MUL_3124		oxidoreductase	synonymous_variant c.27C>G p.Ala9Ala	C	G	0	0	0	0	0	0	0	0	0	0	0	0	0	0
CP000325	3474340					G	A	0	0	0	0	0	0	0	0	0	0	0	0	0	0
CP000325	3488899					G	A	0	0	0	0	0	0	0	0	0	0	0	0	0	0
CP000325	3493023	MUL_3144	araD	ribulose-5-phosphate 4-epimerase, AraD	missense_variant c.548T>G p.Leu183Arg	A	C	0	0	0	0	0	0	0	0	0	0	1	0	0	0
CP000325	3502021					G	A	0	0	0	0	0	0	0	0	0	0	0	0	0	0
CP000325	3507168	MUL_3154		dehydrogenase	missense_variant c.577C>T p.Pro193Ser	G	A	0	0	0	0	0	0	0	0	0	0	0	0	0	0
CP000325	3511637					C	T	0	1	0	0	0	0	0	0	0	0	0	0	0	0
CP000325	3512172	MUL_3160		short-chain dehydrogenase	missense_variant c.319G>A p.Gly107Arg	G	A	0	0	0	0	0	0	0	0	0	0	0	0	0	0
CP000325	3525055	MUL_3169		PPE family protein	missense_variant c.1547G>T p.Gly516Val	C	A	0	0	0	0	0	0	0	0	0	0	0	0	0	0
CP000325	3545010	MUL_3182	potE	amino acid transporter PotE	synonymous_variant c.81C>T p.Gly27Gly	G	A	0	0	0	0	0	0	0	0	0	0	0	0	0	0
CP000325	3546743					G	C	0	0	0	0	0	0	0	0	0	0	0	0	0	0
CP000325	3547328					G	A	0	0	0	0	0	0	0	0	0	0	0	0	0	0
CP000325	3557026	MUL_3189		conserved secreted protein	missense_variant c.691G>A p.Val231Met	G	A	0	0	0	0	0	0	0	0	0	0	0	0	0	0
CP000325	3559592	MUL_3191		conserved hypothetical hydrolase/amidase	missense_variant c.647T>G p.Leu216Arg	A	C	0	0	0	0	0	0	0	0	0	0	0	0	0	0
CP000325	3561696					G	A	0	0	0	0	0	0	0	0	0	0	0	0	0	0
CP000325	3563767					G	A	0	0	0	0	0	0	0	0	0	0	0	0	0	0
CP000325	3567252	MUL_3197	idsB	polyprenyl synthetase IdsB	missense_variant c.523T>C p.Cys175Arg	A	G	0	0	0	0	0	0	0	0	0	0	0	0	0	0
CP000325	3568731					G	A	0	0	0	0	0	0	0	0	0	0	0	0	0	0
CP000325	3574287	MUL_5114		hypothetical protein	synonymous_variant c.84A>G p.Ala28Ala	A	G	0	0	0	0	0	0	0	0	0	0	0	0	0	0
CP000325	3578935					G	A	0	0	0	0	0	0	0	0	0	0	0	0	0	0
CP000325	3585051	MUL_3214		DNAse (TatD family)	missense_variant c.731A>C p.Asp244Ala	T	G	0	0	0	0	0	0	0	0	0	0	0	0	0	0
CP000325	3588014	MUL_3217		P-loop ATPase	synonymous_variant c.1524C>T p.Val508Val	G	A	0	0	0	0	0	0	0	0	0	0	0	0	0	0
CP000325	3592593					T	G	0	0	0	0	0	0	0	0	0	0	0	0	0	0
CP000325	3606375	MUL_3230		prophage integrase	missense_variant c.1030G>A p.Glu344Lys	G	A	0	0	0	0	0	0	0	0	0	0	0	0	0	0
CP000325	3630681	MUL_3252	pimA	alpha-mannosyltransferase PimA	missense_variant c.191C>T p.Pro64Leu	G	A	0	0	0	0	0	0	0	0	0	0	0	0	0	0
CP000325	3631219	MUL_3253		acyltransferase	synonymous_variant c.531C>G p.Thr177Thr	G	C	0	0	0	0	0	0	0	0	0	0	0	0	0	1
CP000325	3632518	MUL_3255		conserved protein	synonymous_variant c.513C>T p.Ile171Ile	G	A	0	0	0	0	0	0	0	0	0	0	0	0	0	0
CP000325	3638694	MUL_3261		conserved protein	synonymous_variant c.15G>A p.Ser5Ser	C	T	0	0	0	0	0	0	0	0	0	0	0	0	0	0
CP000325	3639086	MUL_3262		conserved hypothetical membrane protein	missense_variant c.61G>A p.Ala21Thr	C	T	0	0	0	0	0	0	0	0	0	0	0	0	0	0
CP000325	3639114	MUL_3262		conserved hypothetical membrane protein	synonymous_variant c.33C>A p.Val11Val	G	T	0	0	0	0	0	0	0	0	0	0	0	0	0	0
CP000325	3642142	MUL_3266		methyltransferase	missense_variant c.196G>T p.Gly66Cys	G	T	0	0	0	0	0	0	0	0	0	0	0	0	0	0
CP000325	3651323	MUL_3274	fadD11_1	long-chain-fatty-acid-CoA ligase, FadD11_1	missense_variant c.1730A>C p.Asp577Ala	A	C	1	0	0	0	0	0	0	0	0	0	0	0	0	0
CP000325	3653944	MUL_3276		conserved hypothetical protein	synonymous_variant c.1200T>C p.Cys400Cys	T	C	0	0	0	0	0	0	0	0	0	0	0	0	0	0
CP000325	3658324					G	A	1	0	0	0	0	0	0	0	0	0	0	0	0	0
CP000325	3660743	MUL_3286	cadI	cadmium-induced conserved hypothetical protein, CadI	missense_variant c.113T>C p.Phe38Ser	T	C	0	0	0	0	0	0	0	0	0	0	0	0	0	0
CP000325	3662498					T	C	0	0	0	0	0	0	0	0	0	0	0	0	0	0
CP000325	3672008	MUL_3298		conserved hypothetical protein	missense_variant c.332T>C p.Val111Ala	A	G	0	0	1	0	0	0	0	0	0	0	0	0	0	0
CP000325	3680848	MUL_3308		conserved hypothetical protein (SelR family)	missense_variant c.305A>T p.Glu102Val	A	T	0	0	0	0	0	0	0	0	0	0	0	0	0	0
CP000325	3688006					G	A	0	0	0	0	0	0	0	0	0	0	0	0	0	0
CP000325	3692770					G	A	0	0	0	0	0	0	0	0	0	0	0	0	0	0
CP000325	3704454	MUL_3329	ceoB	TRK system potassium uptake protein CeoB	missense_variant c.607T>G p.Ser203Ala	T	G	0	0	0	0	0	0	0	0	0	0	0	0	0	0
CP000325	3724582					C	G	0	1	0	0	0	0	0	0	0	0	0	0	0	0
CP000325	3725340	MUL_3356		conserved hypothetical secreted protein	synonymous_variant c.183T>C p.Asp61Asp	A	G	0	0	0	0	0	0	0	0	0	0	0	0	0	0
CP000325	3729679					T	C	0	1	0	0	0	0	0	0	0	0	0	0	0	0
CP000325	3731400	MUL_3364		conserved transmembrane alanine and glycine rich protein	synonymous_variant c.2229C>T p.Tyr743Tyr	G	A	0	0	0	0	0	0	0	0	0	0	0	0	0	0
CP000325	3733701					T	C	0	0	0	0	0	0	0	0	0	0	0	0	0	0
CP000325	3737304	MUL_3367	fadE20	acyl-CoA dehydrogenase FadE20	missense_variant c.366T>G p.Cys122Trp	A	C	0	0	0	0	0	0	0	0	0	0	0	0	0	0
CP000325	3742065	MUL_3372		conserved hypothetical membrane protein	missense_variant c.847A>G p.Lys283Glu	T	C	0	0	0	0	0	0	0	0	0	0	0	0	0	0
CP000325	3757595	MUL_3389		acetyltransferase	synonymous_variant c.204G>A p.Leu68Leu	G	A	0	1	0	0	0	0	0	0	0	0	0	0	0	0
CP000325	3767631					G	A	0	0	0	0	0	0	0	0	0	0	0	0	0	0
CP000325	3776548	MUL_3409		methyltransferase	missense_variant c.827G>T p.Arg276Leu	C	A	0	0	0	0	0	0	0	0	0	0	0	0	0	0
CP000325	3777264	MUL_3409		methyltransferase	synonymous_variant c.111A>G p.Pro37Pro	T	C	0	0	0	0	0	0	0	0	0	0	0	0	0	0
CP000325	3780557	MUL_3412		short-chain type dehydrogenase/reductase	synonymous_variant c.726A>G p.Arg242Arg	T	C	0	0	0	0	0	0	0	0	0	0	0	0	0	0
CP000325	3784206	MUL_3415		transcriptional regulatory protein	synonymous_variant c.588G>A p.Ala196Ala	G	A	0	0	0	0	0	0	0	0	0	0	0	0	0	1
CP000325	3791731					G	A	0	0	0	0	0	0	0	0	0	0	0	0	0	0
CP000325	3796679	MUL_3426		transcriptional regulatory protein	synonymous_variant c.258G>A p.Glu86Glu	G	A	0	0	0	0	0	0	0	0	0	0	0	0	0	0
CP000325	3803226					A	G	0	0	0	0	0	0	0	0	0	0	0	0	0	0
CP000325	3830382	MUL_3453		conserved hypothetical membrane protein	missense_variant c.1170C>A p.Phe390Leu	C	A	0	0	0	0	0	0	0	0	0	0	0	0	0	0
CP000325	3840022					C	T	0	0	0	0	0	0	0	0	0	0	0	0	0	0
CP000325	3843656	MUL_3464		conserved hypothetical regulatory protein	missense_variant c.183C>G p.Ile61Met	C	G	0	0	0	0	0	0	0	0	0	0	0	0	0	0
CP000325	3844823					T	C	1	0	0	0	0	0	0	0	0	0	0	0	0	0
CP000325	3867819					A	G	0	0	0	0	0	0	0	0	0	0	0	0	0	0
CP000325	3870960					A	G	0	0	0	0	0	0	0	0	0	0	0	0	0	0
CP000325	3879267	MUL_3500	murC	UDP-N-acetylmuramate-alanine ligase MurC	synonymous_variant c.516C>T p.Asp172Asp	G	A	0	1	0	0	0	0	0	0	0	0	0	0	0	0
CP000325	3881782	MUL_3502	ftsW	FtsW-like protein FtsW	synonymous_variant c.825T>C p.Tyr275Tyr	A	G	0	0	0	0	0	0	0	0	0	0	0	0	0	0
CP000325	3882577	MUL_3502	ftsW	FtsW-like protein FtsW	synonymous_variant c.30C>G p.Arg10Arg	G	C	0	0	0	0	0	0	0	0	0	0	0	0	0	0
CP000325	3892777	MUL_3508	pbpB	penicillin-binding membrane protein PbpB	synonymous_variant c.27T>C p.Ala9Ala	A	G	0	0	0	0	0	0	0	0	0	0	0	0	0	0
CP000325	3894818	MUL_3510		methyltransferase	synonymous_variant c.438C>T p.Arg146Arg	G	A	0	0	0	0	0	0	0	0	0	0	0	0	0	0
CP000325	3901310	MUL_3517		conserved hypothetical membrane protein	missense_variant c.649A>G p.Met217Val	A	G	0	0	0	0	0	0	0	0	0	0	0	0	0	0
CP000325	3906439					C	T	0	0	0	0	0	0	0	0	0	0	0	0	0	0
CP000325	3908178	MUL_3522		hydroxymethylglutaryl-coenzyme a (HMG-CoA) reductase	missense_variant c.21G>C p.Gln7His	C	G	0	0	0	0	0	0	0	0	0	0	0	0	0	0
CP000325	3921044	MUL_3534		conserved hypothetical protein	missense_variant c.142C>T p.Arg48Cys	G	A	0	0	0	0	0	0	0	0	0	0	0	0	0	0
CP000325	3924043	MUL_3537		1-acylglycerol-3-phosphate O-acyltransferase	synonymous_variant c.126C>T p.Leu42Leu	G	A	0	0	0	0	0	0	0	0	0	0	0	0	0	0
CP000325	3925052	MUL_3539		conserved hypothetical protein	stop_gained c.742C>T p.Gln248*	G	A	0	0	0	0	0	0	0	0	0	0	0	0	0	0
CP000325	3931970	MUL_3545		conserved hypothetical secreted protein	synonymous_variant c.207C>T p.Gly69Gly	G	A	0	0	0	0	0	0	0	0	0	0	0	0	0	0
CP000325	3932081	MUL_3545		conserved hypothetical secreted protein	synonymous_variant c.96C>G p.Ala32Ala	G	C	0	0	0	0	0	0	0	0	0	0	0	0	0	0
CP000325	3938208	MUL_3552	qcrA	Rieske iron-sulfur protein QcrA	missense_variant c.499A>G p.Met167Val	A	G	0	0	0	0	0	0	0	0	0	0	0	0	0	0
CP000325	3971990	MUL_3581		phage-related integrase	missense_variant c.287T>C p.Leu96Ser	A	G	0	0	0	0	0	0	0	0	0	0	0	0	0	0
CP000325	3976460	MUL_3586		conserved hypothetical membrane protein	missense_variant c.358T>C p.Ser120Pro	T	C	0	0	0	0	0	0	0	0	0	0	0	0	0	0
CP000325	3978197					G	A	0	0	0	0	0	0	0	0	0	0	0	0	0	0
CP000325	3984801					G	T	0	0	0	0	0	0	0	0	0	0	0	0	0	0
CP000325	3984802					A	C	0	0	0	0	0	0	0	0	0	0	0	0	0	0
CP000325	3990513	MUL_3594		adenylylate/guanylate cyclase	synonymous_variant c.1242G>A p.Val414Val	G	A	0	0	0	0	0	0	0	0	0	0	0	0	0	0
CP000325	3993671	MUL_3599	thiD	phosphomethylpyrimidine kinase ThiD	synonymous_variant c.522C>T p.Ala174Ala	G	A	0	0	0	0	0	0	0	0	0	0	0	0	0	0
CP000325	4004255					C	T	0	0	0	0	0	0	0	0	0	0	0	0	0	0
CP000325	4014012	MUL_3613		conserved hypothetical protein	missense_variant c.11T>C p.Leu4Pro	A	G	0	0	0	0	0	0	0	0	0	0	0	0	0	0
CP000325	4018228	MUL_3618		conserved hypothetical protein	missense_variant c.155T>C p.Leu52Pro	A	G	0	0	0	0	0	0	0	0	0	0	0	0	0	0
CP000325	4018379	MUL_3618		conserved hypothetical protein	missense_variant c.4G>A p.Ala2Thr	C	T	0	0	0	0	0	0	0	0	0	0	0	0	0	0
CP000325	4018589					C	G	0	0	0	0	0	0	0	0	0	0	0	0	0	0
CP000325	4018590					C	T	0	0	0	0	0	0	0	0	0	0	0	0	0	0
CP000325	4024473	MUL_3626	dnaJ2	chaperone protein DnaJ2	synonymous_variant c.1099T>C p.Leu367Leu	A	G	0	0	0	0	0	0	0	0	0	0	0	0	0	0
CP000325	4026693					T	C	0	0	0	0	0	0	0	0	0	0	0	0	0	0
CP000325	4027572	MUL_3629		conserved hypothetical protein	missense_variant c.202C>A p.His68Asn	C	A	0	0	0	0	0	0	0	0	0	0	0	0	0	0
CP000325	4029766	MUL_3632	mbtB	phenyloxazoline synthase MbtB	missense_variant c.3412C>T p.Pro1138Ser	G	A	0	0	0	0	0	0	0	0	0	0	0	0	0	0
CP000325	4032382	MUL_3632	mbtB	phenyloxazoline synthase MbtB	missense_variant c.796G>A p.Gly266Ser	C	T	0	0	0	0	0	0	0	0	0	0	0	0	0	0
CP000325	4047989	MUL_3638	mbtD	polyketide synthase MbtD	synonymous_variant c.2169C>T p.Ile723Ile	C	T	0	0	0	0	0	0	0	0	0	0	0	0	0	0
CP000325	4048172	MUL_3638	mbtD	polyketide synthase MbtD	synonymous_variant c.2352T>C p.Ala784Ala	T	C	0	0	0	0	0	0	0	0	0	0	0	0	0	0
CP000325	4073328	MUL_3661	subI	sulfate-binding lipoprotein SubI	synonymous_variant c.879C>T p.Ala293Ala	G	A	0	0	0	0	0	0	0	0	0	0	0	0	0	0
CP000325	4081768	MUL_3668		conserved hypothetical protein	synonymous_variant c.24T>C p.Val8Val	T	C	0	0	0	0	0	0	0	0	0	0	0	0	0	0
CP000325	4082578	MUL_3669		transcriptional regulator	synonymous_variant c.183G>T p.Thr61Thr	C	A	0	0	0	0	0	0	0	0	0	0	0	0	0	0
CP000325	4094171	MUL_3679	comEC	conserved hypothetical membrane metal-binding protein ComEC	synonymous_variant c.492G>A p.Pro164Pro	C	T	0	0	0	0	0	0	0	0	0	0	0	0	0	0
CP000325	4094892	MUL_3680	comEA	conserved hypothetical membrane protein ComEA	missense_variant c.664A>T p.Ser222Cys	T	A	0	0	0	0	0	0	0	0	0	0	0	0	0	0
CP000325	4105919	MUL_3688	mmpL4_1	conserved transmembrane transport protein MmpL4_1	synonymous_variant c.2331C>G p.Ala777Ala	C	G	0	0	0	0	0	0	0	0	0	0	0	0	0	0
CP000325	4109256	MUL_3692	nadD	nicotinate-nucleotide adenylyltransferase NadD fused with d/s conserved hypothetical protein	missense_variant c.590C>T p.Ser197Leu	G	A	0	0	0	0	0	0	0	0	0	0	0	0	0	0
CP000325	4111119					A	G	0	0	0	0	0	0	0	0	0	0	0	0	0	0
CP000325	4113099	MUL_3695		conserved protein	missense_variant c.359A>G p.Gln120Arg	T	C	0	0	0	0	0	0	0	0	0	0	0	0	0	0
CP000325	4131026					A	G	0	0	0	0	0	0	0	0	0	0	0	0	0	0
CP000325	4140388					T	C	0	0	0	0	0	0	0	0	0	0	0	0	0	0
CP000325	4142272	MUL_3715	rne	ribonuclease E Rne	synonymous_variant c.1278C>T p.Gly426Gly	G	A	0	0	0	0	0	0	0	0	0	0	0	0	0	0
CP000325	4151466	MUL_3722		conserved membrane protein	synonymous_variant c.139T>C p.Leu47Leu	A	G	0	0	0	0	0	0	0	0	0	0	0	0	0	0
CP000325	4151576	MUL_3722		conserved membrane protein	missense_variant c.29T>C p.Ile10Thr	A	G	0	0	0	0	0	0	0	0	0	0	0	0	0	0
CP000325	4165299	MUL_3735	lipP	esterase/lipase LipP	missense_variant c.82G>A p.Gly28Ser	G	A	0	0	0	0	0	0	0	0	0	0	0	0	0	0
CP000325	4166177	MUL_3735	lipP	esterase/lipase LipP	synonymous_variant c.960A>G p.Ser320Ser	A	G	0	0	0	0	0	0	0	0	0	0	0	0	0	0
CP000325	4169460					C	G	0	0	0	0	0	0	0	0	0	0	0	0	0	0
CP000325	4177239					T	C	0	0	0	0	0	0	0	0	0	0	0	0	0	0
CP000325	4177870					G	A	0	0	0	0	0	0	0	0	0	0	0	0	0	0
CP000325	4185241					G	C	0	0	0	0	0	0	0	0	0	0	0	0	0	0
CP000325	4185392					T	A	0	0	0	0	0	0	0	0	0	0	0	0	0	0
CP000325	4185641					C	T	0	0	0	0	0	0	0	0	0	0	0	0	0	0
CP000325	4188220	MUL_3755		conserved hypothetical protein	missense_variant c.227T>C p.Met76Thr	A	G	0	0	0	0	0	0	0	0	0	0	0	0	0	0
CP000325	4204929	MUL_3766	lipQ	carboxylesterase LipQ	missense_variant c.1028T>C p.Val343Ala	A	G	0	0	0	0	0	0	0	0	0	0	0	0	0	0
CP000325	4205556	MUL_3766	lipQ	carboxylesterase LipQ	missense_variant c.401C>T p.Ala134Val	G	A	0	0	0	0	0	0	0	0	0	0	0	0	0	0
CP000325	4215374	MUL_3776	citE	citrate (pro-3s)-lyase (beta subunit) CitE	synonymous_variant c.729C>A p.Gly243Gly	G	T	0	0	0	0	0	0	0	0	0	0	0	0	0	0
CP000325	4228223	MUL_3787		conserved integral membrane leucine and alanine rich protein	synonymous_variant c.915G>A p.Ala305Ala	C	T	0	0	0	0	0	0	0	0	0	0	0	0	0	0
CP000325	4238507	MUL_3797	mce5B	Mce family protein, Mce5B	missense_variant c.872T>C p.Leu291Pro	T	C	0	0	0	0	0	0	0	0	0	0	0	0	0	0
CP000325	4243522	MUL_3802		conserved hypothetical protein	synonymous_variant c.192A>G p.Glu64Glu	A	G	0	0	0	0	0	0	0	0	0	0	0	0	0	0
CP000325	4250192					G	A	0	0	0	0	0	0	0	0	0	0	0	0	0	0
CP000325	4252063					T	C	0	0	0	0	0	0	0	0	0	0	0	0	0	0
CP000325	4252720					G	A	0	0	0	0	0	0	0	0	0	0	0	0	0	0
CP000325	4254949					G	C	0	0	0	0	0	0	0	0	0	0	0	0	0	0
CP000325	4270809	MUL_3824		conserved protein	missense_variant c.356A>G p.Lys119Arg	T	C	0	0	0	0	0	0	0	0	0	0	0	0	0	0
CP000325	4272921					G	A	0	0	0	0	0	0	0	0	0	0	0	0	0	0
CP000325	4277895					A	G	0	0	0	0	0	0	0	0	0	0	0	0	0	0
CP000325	4296930	MUL_3844		fatty-acid-CoA ligase	missense_variant c.505A>G p.Ile169Val	A	G	0	0	0	0	0	0	0	0	0	0	0	0	0	0
CP000325	4302495					C	G	0	0	0	0	0	0	0	0	0	0	1	0	0	0
CP000325	4302856	MUL_3849		conserved metal-dependent hydrolase	synonymous_variant c.318G>A p.Glu106Glu	G	A	0	0	0	0	0	0	0	0	0	0	0	0	0	0
CP000325	4306370					C	T	0	0	0	0	0	0	0	0	0	0	0	0	0	0
CP000325	4313819	MUL_3858		conserved hypothetical alanine-rich protein	stop_gained c.727G>T p.Glu243*	G	T	0	0	0	0	0	0	0	0	0	0	0	0	0	0
CP000325	4316043	MUL_3860	cyp187A4	cytochrome P450 187A4 Cyp187A4	synonymous_variant c.1197G>A p.Lys399Lys	G	A	0	0	0	0	0	0	0	0	0	0	0	0	0	0
CP000325	4320747	MUL_3864	accD4_2	propionyl-CoA carboxylase beta chain 4 AccD4_2	missense_variant c.1139C>T p.Thr380Met	C	T	0	0	0	0	0	0	0	0	0	0	0	0	0	0
CP000325	4324539					G	A	0	0	0	0	0	0	0	0	0	0	0	0	0	0
CP000325	4324995	MUL_3869		conserved hypothetical protein	missense_variant c.377G>A p.Cys126Tyr	G	A	0	0	0	0	0	0	0	0	0	0	0	0	0	0
CP000325	4332625					A	G	0	0	0	0	0	0	0	0	0	0	0	0	0	0
CP000325	4333919	MUL_3876		conserved hypothetical metal-dependent hydrolase	synonymous_variant c.57G>A p.Ala19Ala	C	T	0	0	0	0	0	0	0	0	0	0	0	0	0	0
CP000325	4336614	MUL_3878		conserved hypothetical metal-dependent hydrolase	missense_variant c.218T>G p.Leu73Arg	A	C	0	0	0	0	0	0	0	0	0	0	0	0	0	0
CP000325	4338517					C	T	0	0	0	0	0	0	0	0	0	0	0	0	0	0
CP000325	4340509	MUL_3884		transcriptional regulatory protein	missense_variant c.111G>C p.Glu37Asp	G	C	0	0	0	0	0	0	0	0	0	0	0	0	0	0
CP000325	4341172	MUL_3884		transcriptional regulatory protein	synonymous_variant c.774G>A p.Pro258Pro	G	A	0	0	0	0	0	0	0	0	0	0	0	0	0	0
CP000325	4344930	MUL_3889	echA16_1	enoyl-CoA hydratase EchA16_1	missense_variant c.405C>G p.Cys135Trp	C	G	0	0	0	0	0	0	0	0	0	0	0	0	0	0
CP000325	4346689	MUL_3890		long-chain fatty-acid CoA ligase	missense_variant c.1349T>C p.Leu450Ser	T	C	0	0	0	0	0	0	0	0	0	0	0	0	0	0
CP000325	4349602					G	A	0	0	0	0	0	0	0	0	0	0	0	0	0	0
CP000325	4354450					T	C	0	0	0	0	0	0	0	0	0	0	0	0	0	0
CP000325	4355854	MUL_3898	fab	3-oxoacyl-[acyl-carrier protein] reductase FabG	synonymous_variant c.78C>T p.Ile26Ile	G	A	0	0	0	0	0	0	0	0	0	0	0	0	0	0
CP000325	4356117					G	A	0	1	0	0	0	0	0	0	0	0	0	0	0	0
CP000325	4360815	MUL_3902		transmembrane ATP-binding protein ABC transporter	synonymous_variant c.987G>C p.Val329Val	C	G	0	0	0	0	0	0	0	0	0	0	0	0	0	0
CP000325	4363567	MUL_3906		Ham1-related NTPase	synonymous_variant c.357C>G p.Arg119Arg	G	C	0	0	0	0	0	0	0	0	0	0	0	0	0	0
CP000325	4367719					T	C	0	0	0	0	0	0	0	0	0	0	0	0	0	0
CP000325	4372926	MUL_3916	yrbE3A_1	conserved hypothetical integral membrane protein YrbE3A_1	synonymous_variant c.414G>A p.Val138Val	G	A	0	0	0	0	0	0	0	0	0	0	0	0	0	0
CP000325	4397619					T	G	0	0	0	0	0	0	0	0	0	0	0	0	0	0
CP000325	4413634	MUL_3949	rrs	Ribosomal RNA 16S	non_coding_transcript_variant	G	A	0	0	0	0	0	0	0	0	0	0	0	0	0	0
CP000325	4415145					C	T	0	0	1	0	0	0	0	0	0	0	0	0	0	0
CP000325	4416954	MUL_3951		cobalamin adenosyltransferase	synonymous_variant c.402C>T p.Val134Val	C	T	0	0	0	0	0	0	0	0	0	0	0	0	0	0
CP000325	4417794	MUL_3953	atpC	ATP synthase epsilon chain AtpC	missense_variant c.275A>C p.Glu92Ala	T	G	0	0	0	0	0	0	0	0	0	0	0	0	0	0
CP000325	4419205	MUL_3954	atpD	ATP synthase beta chain AtpD	missense_variant c.352G>A p.Gly118Ser	C	T	0	0	0	0	0	0	0	0	0	0	0	0	0	0
CP000325	4425323	MUL_3961		conserved hypothetical membrane protein	missense_variant c.386T>C p.Val129Ala	A	G	0	0	0	0	0	0	0	0	0	0	0	0	0	0
CP000325	4425704	MUL_3961		conserved hypothetical membrane protein	missense_variant c.5C>T p.Thr2Ile	G	A	0	0	0	0	0	0	0	0	0	0	0	0	0	0
CP000325	4425815					C	A	0	0	0	0	0	0	0	0	0	0	0	0	0	0
CP000325	4427192					G	A	0	0	0	0	0	0	0	0	0	0	0	0	0	0
CP000325	4428608	MUL_3964	hemK	modification methylase HemK	synonymous_variant c.162C>T p.Leu54Leu	G	A	0	0	0	0	0	0	0	0	0	0	0	0	0	0
CP000325	4438325	MUL_3972	argS	arginyl-tRNA synthetase ArgS	missense_variant c.647G>A p.Ser216Asn	C	T	0	0	0	0	0	0	0	0	0	0	0	0	0	0
CP000325	4439228					C	T	0	0	0	0	0	0	0	0	0	0	0	0	0	0
CP000325	4449315	MUL_3983		conserved hypothetical regulatory protein	missense_variant c.320C>T p.Pro107Leu	G	A	0	0	0	0	0	0	0	0	0	0	0	0	0	0
CP000325	4452571	MUL_3986		adenylate cyclase	missense_variant c.792G>C p.Trp264Cys	G	C	0	0	0	0	0	0	0	0	0	0	0	0	0	0
CP000325	4453650	MUL_3987		conserved hypothetical secreted protein	missense_variant c.119A>C p.Asp40Ala	A	C	0	0	0	0	0	0	0	0	0	0	0	0	0	0
CP000325	4454325					T	A	0	0	0	0	0	0	0	0	0	0	0	0	0	0
CP000325	4476971					G	A	0	0	0	0	0	0	0	0	0	0	0	0	0	0
CP000325	4511410	MUL_4042		short-chain type dehydrogenase/reductase	missense_variant c.785C>G p.Ala262Gly	G	C	0	0	0	0	0	0	0	0	0	0	0	0	0	0
CP000325	4514310					A	G	0	0	0	0	0	0	0	0	0	0	0	0	0	0
CP000325	4514891	MUL_4045	bioF2	8-amino-7-oxononanoate synthase BioF2	synonymous_variant c.615C>T p.Gly205Gly	G	A	0	0	0	0	0	0	0	0	0	0	0	0	0	0
CP000325	4519525					G	C	0	0	0	0	0	0	0	0	0	0	0	0	0	0
CP000325	4531614	MUL_4063	yrbE4B	conserved hypothetical membrane protein YrbE4B	missense_variant c.788T>C p.Leu263Pro	A	G	0	0	0	0	0	0	0	0	0	0	0	0	0	0
CP000325	4532743	MUL_4064	yrbE4A	conserved membrane protein YrbE4A	missense_variant c.533T>C p.Leu178Ser	A	G	0	0	0	0	0	0	0	0	0	0	0	0	0	0
CP000325	4538887					C	G	0	0	0	0	0	0	0	0	0	0	0	0	0	0
CP000325	4544877	MUL_4075	fadD19_1	fatty-acid-CoA ligase FadD19_1	missense_variant c.853G>A p.Ala285Thr	C	T	0	0	0	0	0	0	0	0	0	0	0	0	0	0
CP000325	4565720	MUL_4094	gcs2	glutamate--cysteine ligase, Gcs2	synonymous_variant c.1890G>A p.Ala630Ala	G	A	0	0	0	0	0	0	0	0	0	0	0	0	0	0
CP000325	4569265	MUL_4097		2-keto-4-pentenoate hydratase	synonymous_variant c.93A>G p.Arg31Arg	T	C	0	0	0	0	0	0	0	0	0	0	0	0	0	0
CP000325	4579061	MUL_4107	fadA5	acetyl-CoA acetyltransferase FadA5	missense_variant c.25G>A p.Ala9Thr	G	A	0	0	0	0	0	0	0	0	0	0	0	0	0	0
CP000325	4579167	MUL_4107	fadA5	acetyl-CoA acetyltransferase FadA5	missense_variant c.131C>T p.Ser44Leu	C	T	0	0	1	0	0	0	0	0	0	0	0	0	0	0
CP000325	4581705	MUL_4110		short-chain type dehydrogenase/reductase	missense_variant c.394A>G p.Met132Val	T	C	0	0	0	0	0	0	0	0	0	0	0	0	0	0
CP000325	4585644	MUL_4113	echA20	enoyl-CoA hydratase EchA20	missense_variant c.398A>C p.Glu133Ala	A	C	0	0	0	0	0	0	0	0	0	0	0	0	0	0
CP000325	4585766	MUL_4113	echA20	enoyl-CoA hydratase EchA20	missense_variant c.520C>T p.His174Tyr	C	T	0	0	0	0	0	0	0	0	0	0	0	0	0	0
CP000325	4586134	MUL_4114		CoA-transferase (alpha subunit)	missense_variant c.148G>A p.Val50Ile	G	A	0	0	0	0	0	0	0	0	0	0	0	0	0	0
CP000325	4589753	MUL_4117	fdxB	electron transfer protein FdxB	missense_variant c.1054G>A p.Glu352Lys	G	A	0	0	0	0	0	0	0	0	0	0	0	0	0	0
CP000325	4599046	MUL_4125	fadE30	acyl-CoA dehydrogenase FadE30	missense_variant c.745A>G p.Thr249Ala	T	C	0	0	0	0	0	0	0	0	0	0	0	0	0	0
CP000325	4599980	MUL_4126	fadD3	fatty-acid-CoA ligase FadD3	missense_variant c.120G>C p.Glu40Asp	G	C	0	0	0	0	0	0	0	0	0	0	0	0	0	0
CP000325	4618630					T	C	0	0	0	0	0	0	0	0	0	0	0	0	0	0
CP000325	4624454	MUL_4151		conserved hypothetical lipoprotein	synonymous_variant c.483G>A p.Gln161Gln	G	A	0	0	0	0	0	0	0	0	0	0	0	0	0	0
CP000325	4629591	MUL_4156	cysS1	cysteinyl-tRNA synthetase 1 CysS1	missense_variant c.454A>G p.Ser152Gly	T	C	0	0	0	0	0	0	0	0	0	0	0	0	0	0
CP000325	4631525	MUL_4159		conserved transcriptional regulatory protein	missense_variant c.260G>A p.Arg87His	C	T	0	0	0	0	0	0	0	0	0	0	0	0	0	0
CP000325	4639977	MUL_4168	lpqF	conserved hypothetical lipoprotein LpqF	missense_variant c.947G>A p.Arg316His	G	A	0	0	0	0	0	0	0	0	0	0	0	0	0	0
CP000325	4657914	MUL_4185		conserved hypothetical alanine and leucine-rich protein	missense_variant c.217C>G p.Leu73Val	G	C	0	0	0	0	0	0	0	0	0	0	0	0	0	0
CP000325	4664385	MUL_4192	ftsH	membrane-bound protease FtsH	missense_variant c.393G>C p.Met131Ile	C	G	0	0	0	0	0	0	0	0	0	0	1	0	0	0
CP000325	4665511	MUL_4193	ephA	epoxide hydrolase EphA	synonymous_variant c.495C>T p.Ala165Ala	C	T	0	0	0	0	0	0	0	0	0	0	0	0	0	0
CP000325	4667578	MUL_4195		PPE family protein	missense_variant c.1600A>G p.Thr534Ala	A	G	0	0	0	0	0	0	0	0	0	0	0	0	0	0
CP000325	4675918	MUL_4204	ppa	inorganic pyrophosphatase Ppa	synonymous_variant c.123C>T p.Asp41Asp	C	T	0	0	0	0	0	0	0	0	0	0	0	0	0	0
CP000325	4686150					C	G	0	0	0	0	0	0	0	0	0	0	0	0	0	0
CP000325	4686153					C	G	0	0	0	0	0	0	0	0	0	0	0	0	0	0
CP000325	4691023	MUL_4220		conserved protein	synonymous_variant c.1149A>G p.Val383Val	T	C	1	0	0	0	0	0	0	0	0	0	0	0	0	0
CP000325	4708269	MUL_4235		hypothetical protein	missense_variant c.32C>G p.Pro11Arg	G	C	0	0	0	0	0	0	0	0	0	0	0	0	0	0
CP000325	4715295	MUL_4241	acs	acetyl-coenzyme a synthetase Acs	missense_variant c.922G>T p.Val308Leu	G	T	0	0	0	0	0	0	0	0	0	0	0	0	0	0
CP000325	4718242	MUL_4244	ephE	epoxide hydrolase EphE	synonymous_variant c.435G>A p.Pro145Pro	G	A	0	0	0	0	0	0	0	0	0	0	0	0	0	0
CP000325	4720233					T	C	0	0	0	0	0	0	0	0	0	0	0	0	0	0
CP000325	4723904	MUL_4251		conserved hypothetical Zn-dependent hydrolase	missense_variant c.337C>T p.Pro113Ser	G	A	0	0	0	0	0	0	0	0	0	0	0	0	0	0
CP000325	4733185					A	G	1	0	0	0	0	0	0	0	0	0	0	0	0	0
CP000325	4748818	MUL_4277		conserved hypothetical membrane protein	missense_variant c.76T>G p.Ser26Ala	A	C	0	0	0	0	0	0	0	0	0	0	0	0	0	0
CP000325	4762013					G	A	0	0	0	0	0	0	0	0	0	0	0	0	0	0
CP000325	4769758	MUL_4297	ask	aspartate kinase Ask	synonymous_variant c.634T>C p.Leu212Leu	A	G	0	0	1	0	0	0	0	0	0	0	0	0	0	0
CP000325	4774147					T	C	0	0	0	0	0	0	0	0	0	0	0	0	0	0
CP000325	4780891					G	A	0	0	0	0	0	0	0	0	0	0	0	0	0	0
CP000325	4781678	MUL_4304		UDP-N-acetylmuramyl tripeptide synthase	missense_variant c.710C>T p.Ala237Val	C	T	0	0	0	0	0	0	0	0	0	0	0	0	0	0
CP000325	4787052					A	C	0	0	0	0	0	0	0	0	0	0	0	0	0	0
CP000325	4787054					G	C	0	0	0	0	0	0	0	0	0	0	0	0	0	0
CP000325	4787057					A	G	0	0	0	0	0	0	0	0	0	0	0	0	0	0
CP000325	4788088	MUL_4312		conserved hypothetical membrane protein	missense_variant c.107T>C p.Ile36Thr	T	C	0	0	0	0	0	0	0	0	0	0	0	0	0	0
CP000325	4795323					G	T	0	0	0	0	0	0	0	0	0	0	0	0	0	0
CP000325	4796313					C	G	0	0	0	0	0	0	0	0	0	0	0	0	0	0
CP000325	4800622	MUL_4325		conserved hypothetical protein	missense_variant c.679G>C p.Gly227Arg	G	C	0	0	0	0	0	0	0	0	0	0	0	0	0	0
CP000325	4802282					T	G	0	0	0	0	0	0	0	0	0	0	0	0	1	0
CP000325	4826528	MUL_4350		transcriptional regulatory protein (probably AraC/XylS-family)	missense_variant c.340A>G p.Thr114Ala	A	G	0	0	0	0	0	0	0	0	0	0	0	0	0	0
CP000325	4826905	MUL_4350		transcriptional regulatory protein (probably AraC/XylS-family)	missense_variant c.717G>T p.Gln239His	G	T	0	0	0	0	0	0	0	0	0	0	0	0	0	0
CP000325	4832082	MUL_4354		short chain dehydrogenase	missense_variant c.494A>G p.Glu165Gly	A	G	0	0	0	0	0	0	0	0	0	0	0	0	0	0
CP000325	4840199	MUL_4360		conserved hypothetical protein	missense_variant c.51C>A p.Asn17Lys	C	A	0	0	0	0	0	0	0	0	0	0	0	0	0	0
CP000325	4840614					A	G	1	0	0	0	0	0	0	0	0	0	0	0	0	0
CP000325	4854909					G	A	0	0	0	0	0	0	0	0	0	0	0	0	0	0
CP000325	4858470					G	A	0	0	0	0	0	0	0	0	0	0	0	0	0	0
CP000325	4867733	MUL_4387		quinone oxidoreductase	missense_variant c.276C>A p.Phe92Leu	C	A	0	0	0	0	0	0	0	0	0	0	0	0	0	0
CP000325	4894079					A	G	0	0	0	0	0	0	0	0	0	0	0	0	0	0
CP000325	4898706	MUL_4416	pgi	glucose-6-phosphate isomerase Pgi	missense_variant c.592G>T p.Ala198Ser	G	T	0	0	1	0	0	0	0	0	0	0	0	0	0	0
CP000325	4911671					G	C	0	1	0	0	0	0	0	0	0	0	0	0	0	0
CP000325	4912142	MUL_4429	echA12_2	enoyl-CoA hydratase, EchA12_2	synonymous_variant c.330C>T p.Val110Val	G	A	0	0	0	0	0	0	0	0	0	0	0	0	0	0
CP000325	4922996					G	T	0	0	0	0	0	0	0	0	0	0	0	0	0	0
CP000325	4927082					T	C	0	0	0	0	0	0	0	0	0	0	0	0	0	0
CP000325	4927651	MUL_4441	phoS2	periplasmic phosphate-binding lipoprotein PhoS2	synonymous_variant c.549C>T p.His183His	G	A	0	1	0	0	0	0	0	0	0	0	0	0	0	0
CP000325	4927674	MUL_4441	phoS2	periplasmic phosphate-binding lipoprotein PhoS2	missense_variant c.526A>G p.Ser176Gly	T	C	0	0	0	0	0	0	0	0	0	0	0	0	0	0
CP000325	4932027	MUL_4445	mntH	divalent cation-transport integral membrane protein MntH	missense_variant c.665A>G p.Glu222Gly	A	G	0	0	0	0	0	0	0	0	0	0	0	0	0	0
CP000325	4938565					C	T	0	0	0	0	0	0	0	0	0	0	0	0	0	0
CP000325	4942870					G	A	0	0	0	0	0	0	0	0	0	0	0	0	0	0
CP000325	4944903					G	A	0	0	0	0	0	0	0	0	0	0	0	0	0	0
CP000325	4969907	MUL_4483		conserved hypothetical protein	synonymous_variant c.645G>A p.Leu215Leu	C	T	0	0	0	0	0	0	0	0	0	0	0	0	0	0
CP000325	4981352					T	C	0	0	0	0	0	0	0	0	0	0	0	0	0	0
CP000325	5028112					C	T	1	0	0	0	0	0	0	0	0	0	0	0	0	0
CP000325	5041800	MUL_4540		transcriptional regulatory protein (possibly TetR-family)	synonymous_variant c.483A>G p.Ala161Ala	T	C	0	0	0	0	0	0	0	0	0	0	0	0	0	0
CP000325	5044284					A	T	0	0	0	0	0	0	0	0	0	0	0	0	0	0
CP000325	5051585	MUL_4552	murB	UDP-N-acetylenolpyruvoylglucosamine reductase MurB	synonymous_variant c.582A>G p.Leu194Leu	A	G	0	0	0	0	0	0	0	0	0	0	0	0	0	0
CP000325	5057172	MUL_4557		conserved hypothetical protein	missense_variant c.21G>C p.Gln7His	G	C	0	0	0	0	0	0	0	0	0	0	0	0	0	0
CP000325	5057813	MUL_4558	gpm1	phosphoglycerate mutase 1 Gpm1	missense_variant c.97G>A p.Glu33Lys	G	A	0	0	0	0	0	0	0	0	0	0	0	0	0	0
CP000325	5074632	MUL_4576		conserved hypothetical protein	missense_variant c.35G>C p.Gly12Ala	C	G	0	0	0	0	0	0	0	0	0	0	0	0	0	0
CP000325	5076910	MUL_4579	coxM_1	carbon monoxyde dehydrogenase (medium chain), CoxM_1	synonymous_variant c.495A>G p.Ala165Ala	A	G	0	0	1	0	0	0	0	0	0	0	0	0	0	0
CP000325	5100115	MUL_4599	hemC	porphobilinogen deaminase HemC	synonymous_variant c.384T>C p.Phe128Phe	T	C	0	1	0	0	0	0	0	0	0	0	0	0	0	0
CP000325	5134307	MUL_4634	mfd	transcription-repair coupling factor Mfd (TrcF)	missense_variant c.2076A>C p.Lys692Asn	T	G	0	0	0	0	0	0	0	0	0	0	0	0	0	0
CP000325	5137119					G	C	0	0	0	0	0	0	0	0	0	0	0	0	0	0
CP000325	5140792	MUL_4640	lpqT	conserved lipoprotein LpqT	missense_variant c.337T>G p.Phe113Val	T	G	0	0	0	0	0	0	0	0	0	0	0	0	0	0
CP000325	5145284	MUL_4645		conserved membrane protein	missense_variant c.475G>C p.Ala159Pro	C	G	0	0	0	0	0	0	0	0	0	0	0	0	0	0
CP000325	5149248					A	G	0	0	0	0	0	0	0	0	0	0	0	0	0	0
CP000325	5155943	MUL_4655	cysE_1	serine acetyltransferase CysE_1	missense_variant c.361G>A p.Gly121Ser	G	A	0	0	0	0	0	0	0	0	0	0	0	0	0	0
CP000325	5160504					C	G	0	0	0	0	0	0	0	0	0	0	0	0	0	0
CP000325	5170229					G	A	0	0	0	0	0	0	0	0	0	0	0	0	0	0
CP000325	5172980					A	G	0	0	0	0	0	0	0	0	0	0	0	0	0	0
CP000325	5175341	MUL_4673		teichoic acid biosynthesis protein	missense_variant c.799G>T p.Asp267Tyr	G	T	0	0	0	0	0	0	0	0	0	0	0	0	0	0
CP000325	5192377					C	G	0	0	0	0	0	0	0	0	0	0	0	0	0	0
CP000325	5201214	MUL_4698	moaB2	pterin-4-alpha-carbinolamine dehydratase MoaB2	missense_variant c.445A>G p.Ile149Val	T	C	0	0	1	0	0	0	0	0	0	0	0	0	0	0
CP000325	5202448	MUL_4699	pepD	serine protease PepD	missense_variant c.647C>T p.Ala216Val	G	A	0	0	0	0	0	0	0	0	0	0	0	0	0	0
CP000325	5210559	MUL_4705	accD2	acetyl-/propionyl-CoA carboxylase (beta subunit) AccD2	missense_variant c.1525G>A p.Val509Ile	G	A	0	0	0	0	0	0	0	0	0	0	0	0	0	0
CP000325	5212508	MUL_4706	accA2	acetyl-/propionyl-coenzyme a carboxylase alpha chain, AccA2	missense_variant c.1867A>G p.Ile623Val	A	G	0	0	0	0	0	0	0	0	0	0	0	0	0	0
CP000325	5215687	MUL_4710		conserved hypothetical protein	missense_variant c.1978A>G p.Arg660Gly	T	C	0	0	0	0	0	0	0	0	0	0	0	0	0	0
CP000325	5225364	MUL_4717		thiolase	missense_variant c.976T>C p.Phe326Leu	A	G	0	0	0	0	0	0	0	0	0	0	0	0	0	0
CP000325	5227845					G	A	0	0	0	0	0	0	0	0	0	0	0	0	0	0
CP000325	5245230	MUL_4736		conserved protein	missense_variant c.179A>G p.Gln60Arg	T	C	0	0	0	0	0	0	0	0	0	0	0	0	0	0
CP000325	5290346					C	G	0	0	0	0	0	0	0	0	0	0	0	0	0	0
CP000325	5294525					A	G	0	0	0	0	0	0	0	0	0	0	0	0	0	0
CP000325	5301728	MUL_4787		transcriptional regulatory protein (probably TetR-family)	missense_variant c.581C>T p.Ser194Phe	C	T	0	0	0	0	0	0	0	0	0	0	0	0	0	0
CP000325	5304813	MUL_4790	fadE1	acyl-CoA dehydrogenase FadE1	missense_variant c.34G>A p.Ala12Thr	G	A	0	0	0	0	0	0	0	0	0	0	0	0	0	0
CP000325	5314344	MUL_4799		dioxygenase beta subunit	missense_variant c.101G>A p.Arg34His	C	T	0	0	0	0	0	0	0	0	0	0	0	0	0	0
CP000325	5317194					C	T	0	0	0	0	0	0	0	0	0	0	0	0	0	0
CP000325	5317500	MUL_4802		conserved hypothetical membrane protein	synonymous_variant c.240G>A p.Gln80Gln	G	A	0	0	0	0	0	0	0	0	0	0	0	0	0	0
CP000325	5317939	MUL_4803	fadD7	fatty-acid-CoA ligase FadD7	missense_variant c.1430A>G p.Asp477Gly	T	C	0	0	0	0	0	0	0	0	0	0	0	0	0	0
CP000325	5319734	MUL_4804	oxcA	oxalyl-CoA decarboxylase OxcA	missense_variant c.100G>A p.Ala34Thr	G	A	0	0	0	0	0	0	0	0	0	0	0	0	0	0
CP000325	5324880	MUL_4807		divalent cation-transport integral membrane protein	synonymous_variant c.405C>T p.Phe135Phe	G	A	0	0	0	0	0	0	0	0	0	0	0	0	0	0
CP000325	5331795	MUL_4813		monoxygenase	synonymous_variant c.1317C>T p.Thr439Thr	G	A	0	0	0	0	0	0	0	0	0	0	0	0	0	0
CP000325	5332028	MUL_4813		monoxygenase	missense_variant c.1084G>A p.Glu362Lys	C	T	0	0	0	0	0	0	0	0	0	0	0	0	0	0
CP000325	5332101	MUL_4813		monoxygenase	synonymous_variant c.1011C>T p.Arg337Arg	G	A	0	0	1	0	0	0	0	0	0	0	0	0	0	0
CP000325	5337783	MUL_4817		conserved hypothetical protein	synonymous_variant c.1071T>C p.Arg357Arg	T	C	0	0	0	0	0	0	0	0	0	0	0	0	0	0
CP000325	5339110	MUL_4818		transcriptional regulatory protein (probably GntR-family)	missense_variant c.763G>A p.Gly255Ser	G	A	0	0	0	0	0	0	0	0	0	0	0	0	0	0
CP000325	5342212	MUL_4822		rhomboid family serine protease	missense_variant c.568A>G p.Ile190Val	T	C	0	0	0	0	0	0	0	0	0	0	0	0	0	0
CP000325	5346808					A	G	0	0	0	0	0	0	0	0	0	0	0	0	0	0
CP000325	5347665	MUL_4826	ctpI	cation-transporter ATPase I CtpI	synonymous_variant c.801G>C p.Val267Val	G	C	0	0	0	0	0	0	0	0	0	0	0	0	0	0
CP000325	5357368	MUL_4835		conserved hypothetical protein	missense_variant c.533T>C p.Val178Ala	A	G	0	0	0	0	0	0	0	0	0	0	0	0	0	0
CP000325	5365789					A	C	0	0	0	0	0	0	0	0	0	0	0	0	0	0
CP000325	5369895	MUL_4847		conserved integral membrane protein	missense_variant c.1490C>T p.Ala497Val	G	A	0	0	0	0	0	0	0	0	0	0	0	0	0	0
CP000325	5382780	MUL_4858		non-ribosomal peptide synthetase	synonymous_variant c.621C>T p.Arg207Arg	C	T	0	0	0	0	0	0	0	0	0	0	0	0	0	0
CP000325	5397234	MUL_4869		methyltransferase/methylase	missense_variant c.407A>G p.His136Arg	T	C	0	0	0	0	0	0	0	0	0	0	0	0	0	0
CP000325	5406013	MUL_4876		transcriptional regulatory protein (possibly TetR-family)	missense_variant c.137G>C p.Arg46Pro	G	C	0	0	0	0	0	0	0	0	0	0	0	0	0	0
CP000325	5408680					C	G	0	0	0	0	0	0	0	0	0	0	0	0	0	0
CP000325	5409667	MUL_4882		conserved hypothetical secreted protein	missense_variant c.572G>A p.Arg191Gln	G	A	0	0	0	0	0	0	0	0	0	0	0	0	0	0
CP000325	5418760	MUL_4891		oxidoreductase	missense_variant c.760A>G p.Arg254Gly	A	G	0	0	0	0	0	0	0	0	0	0	0	0	0	0
CP000325	5434452					A	G	0	0	0	0	0	0	0	0	0	0	0	0	0	0
CP000325	5437081					G	C	0	0	0	0	0	0	0	0	0	0	0	0	0	0
CP000325	5444802					G	T	0	0	0	0	0	0	0	0	0	0	0	0	0	0
CP000325	5452194	MUL_4920	yrbE6B	conserved hypothetical integral membrane protein YrbE6B	synonymous_variant c.648C>T p.Ala216Ala	G	A	0	0	0	0	0	0	0	0	0	0	0	0	0	0
CP000325	5453813	MUL_4922	pks16_1	polyketide synthase Pks16_1	missense_variant c.1538T>C p.Val513Ala	A	G	0	0	0	0	0	0	0	0	0	0	0	0	0	0
CP000325	5454812	MUL_4922	pks16_1	polyketide synthase Pks16_1	missense_variant c.539T>C p.Ile180Thr	A	G	0	0	0	0	0	0	0	0	0	0	0	0	0	0
CP000325	5460516	MUL_4929		glutamate decarboxylase	synonymous_variant c.342T>C p.Asn114Asn	A	G	0	0	0	0	0	0	0	0	0	0	0	0	0	0
CP000325	5462931	MUL_4931		conserved hypothetical transmembrane protein	missense_variant c.370G>A p.Glu124Lys	C	T	0	0	0	0	0	0	0	0	0	0	0	0	0	0
CP000325	5463489	MUL_4932		nucleoside-diphosphate-sugar epimerases	synonymous_variant c.789A>G p.Pro263Pro	T	C	0	0	0	0	0	0	0	0	0	0	0	0	0	0
CP000325	5463513	MUL_4932		nucleoside-diphosphate-sugar epimerases	synonymous_variant c.765G>A p.Gln255Gln	C	T	0	0	0	0	0	0	0	0	0	0	0	0	0	0
CP000325	5469336					G	C	0	0	0	0	0	0	0	0	0	0	0	0	0	0
CP000325	5470412	MUL_4939	icd2	isocitrate dehydrogenase [NADP] Icd2	synonymous_variant c.468C>T p.Tyr156Tyr	C	T	0	0	0	0	0	0	0	0	0	0	0	0	0	0
CP000325	5478862					T	G	0	0	0	0	0	0	0	0	0	0	0	0	0	0
CP000325	5485664	MUL_4953		conserved hypothetical membrane protein	missense_variant c.355G>A p.Ala119Thr	G	A	0	0	0	0	0	0	0	0	0	0	0	0	0	0
CP000325	5491865	MUL_4959		conserved hypothetical protein	missense_variant c.250G>C p.Asp84His	G	C	0	0	0	0	0	0	0	0	0	0	0	0	0	0
CP000325	5499368					G	A	0	0	0	0	0	0	0	0	0	0	0	0	0	0
CP000325	5525613	MUL_4983	pks13	polyketide synthase Pks13	synonymous_variant c.5307T>C p.Ala1769Ala	A	G	0	0	0	0	0	0	0	0	0	0	0	0	0	0
CP000325	5527014	MUL_4983	pks13	polyketide synthase Pks13	synonymous_variant c.3906G>A p.Thr1302Thr	C	T	0	0	0	0	0	0	0	0	0	0	0	0	0	0
CP000325	5543430					T	C	0	0	0	0	0	0	0	0	0	0	0	0	0	0
CP000325	5547759	MUL_4997		acyltransferase	missense_variant c.329A>G p.Glu110Gly	T	C	0	0	0	0	0	0	0	0	0	0	0	0	0	0
CP000325	5550202	MUL_5000		phosphotransferase	synonymous_variant c.471G>C p.Arg157Arg	G	C	0	0	0	0	0	0	0	0	0	0	0	0	0	0
CP000325	5557511	MUL_5007		conserved hypothetical membrane protein	missense_variant c.881G>A p.Gly294Asp	G	A	0	0	0	0	0	0	0	0	0	0	0	0	0	0
CP000325	5561109	MUL_5012		conserved hypothetical protein	stop_gained c.742C>T p.Gln248*	C	T	0	0	0	0	0	0	0	0	0	0	0	0	0	0
CP000325	5568752	MUL_5021		conserved protein	missense_variant c.42C>G p.Asp14Glu	C	G	0	0	0	0	0	0	0	0	0	0	0	0	0	0
CP000325	5569614	MUL_5022		conserved protein	synonymous_variant c.381G>A p.Leu127Leu	G	A	0	1	0	0	0	0	0	0	0	0	0	0	0	0
CP000325	5576321					A	G	0	0	0	0	0	0	0	0	0	0	0	0	0	0
CP000325	5577651	MUL_5033		conserved hypothetical protein	synonymous_variant c.810C>G p.Gly270Gly	G	C	0	0	0	0	0	0	0	0	0	0	0	0	0	0
CP000325	5602466					C	T	0	0	0	0	0	0	0	0	0	0	0	0	0	0
CP000325	5602539					G	A	0	0	0	0	0	0	0	0	0	0	0	0	0	0
CP000325	5607139	MUL_5054	esxE	EsaT-6 like protein EsxE	missense_variant c.91G>A p.Val31Ile	C	T	0	0	0	0	0	0	0	0	0	0	0	0	0	0
CP000325	5607205	MUL_5055	esxF	EsaT-6 like protein EsxF	missense_variant c.25G>A p.Ala9Thr	C	T	0	0	0	0	0	0	0	0	0	0	0	0	0	0
CP000325	5610547					G	A	0	0	0	0	0	0	0	0	0	0	0	0	0	0
CP000325	5618161	MUL_5063		conserved transmembrane protein	synonymous_variant c.1716T>C p.Asp572Asp	T	C	0	0	0	0	0	0	0	0	0	0	0	0	0	0
CP000325	5621307	MUL_5065		conserved hypothetical alanine rich membrane protein	missense_variant c.595C>G p.Gln199Glu	C	G	0	0	0	0	0	0	0	0	0	0	0	0	0	0
CP000325	5624534	MUL_5069		conserved hypothetical protein	missense_variant c.490C>A p.Leu164Met	G	T	0	0	0	0	0	0	0	0	0	0	0	0	0	0
CP000325	5627482					C	A	0	0	0	0	0	0	0	0	0	0	0	0	0	0
CP000325	5630595	MUL_5076	rnpA	ribonuclease P protein component RnpA	synonymous_variant c.309G>A p.Gln103Gln	C	T	0	0	0	0	0	0	0	0	0	0	0	0	0	0
